# Supplementary material for: NGS in Hereditary Ataxia: When Rare Becomes Frequent
Source: Int J Mol Sci. 2021 Aug 6;22(16):8490. doi: 10.3390/ijms22168490 (PMC8395181; doi:10.3390/ijms22168490)
Supplement: Supplementary file 1 [file ijms-22-08490-s001.zip]

Archive with 7 entries (7 files):
- Table S1_revised 06.8.21-.xlsx
- Table S4_revised  2.8.21.xlsx
- Table S5_revised  2.8.21.xlsx
- Table S6_revised  2.8.21.xlsx
- Table S7_revised  2.8.21.xlsx
- Table S8_revised  2.8.21.xlsx
- Table S2, S3, S9-FiguresS1-S2.pdf
