# Supplementary material for: NGS in Hereditary Ataxia: When Rare Becomes Frequent
Source: Int J Mol Sci. 2021 Aug 6;22(16):8490. doi: 10.3390/ijms22168490 (PMC8395181; doi:10.3390/ijms22168490)
Supplement: Supplementary file 1 [file ijms-22-08490-s001.zip › Table S1_revised 06.8.21-.xlsx]

## Sheet: Sheet1
Index case	Gender	Age	Phenotype	Onset	Familiar history	Number of relatives available	Gene (RefSeq mRNA)	Mutation (cDNA)	Mutation (Protein)	Zigosity	Chromosome	Position	rsID	Reference	Alternate	Annotation	MutationTaster	Mutation assessor	FATHMM	FATHMM-MKL	FATHMM-XF	LRT	Deogen2	Eigen	Eigen PC	SIFT	SIFT4G	Provean	MVP	Revel	Primate AI	MetaSVM	MetalR	GERP	Polyphen-2 HumDiv	Polyphen-2 HumVar	UMD predictor	CADD Score	HSF	Fruitfly score (Wild type --> mutated)	gnomAD frequency	gnomAD homozygous count	HGMD	Genesis allele count (Heterozygous/Homozygous)	ACMG classification	ACMG criteria (VS=very strong, S=strong, M=moderate, P=supporting)
1	F	36	Ataxia-hypogonadism	Early	AR	4	AARS2 (NM_020745.4)	c.446G>A	p.Cys149Tyr	Het	6	44279262	rs1296069449	C	T	Missense	Disease causing	Medium damage	Tolerated	Damaging	Damaging	Deleterious	Damaging	Pathogenic	Pathogenic	Damaging	Damaging	Damaging	Pathogenic	Pathogenic	Damaging	Damaging	Damaging	4.88	Probably Damaging	Probably Damaging	Pathogenic	32	\	\	Absent	Absent	\	Absent	Likely pathogenic	PM2 (M), PP3 (M), PP1 (P), PP2 (P), PP4 (P), PP5 (P)
1	F	36	Ataxia-hypogonadism	Early	AR	4	AARS2 (NM_020745.4)	c.385A>C	p.Thr129Pro	Het	6	44279859	rs773257559	T	G	Missense	Disease causing	High damage	Damaging	Damaging	Damaging	Deleterious	Damaging	Pathogenic	Pathogenic	Damaging	Damaging	Damaging	Pathogenic	Pathogenic	Damaging	Damaging	Damaging	4.9	Probably Damaging	Probably Damaging	Pathogenic	28.4	\	\	3.976e-06	0	\	Absent	Likely pathogenic	PM2 (M), PP1 (P), PP2 (P), PP3 (P), PP4 (P), PP5 (P)
2	M	33	Spastic ataxia	Early	SP	None	ABCD1 (NM_000033.4)	c.1661G>A	p.Arg554His	Hem	X	153006054	rs201568579	G	A	Missense	Disease causing/Polymorphism	Medium damage	Damaging	Damaging	NA	Deleterious	Damaging	NA	NA	Damaging	Damaging	NA	Pathogenic	Pathogenic	Tolerated	Damaging	Tolerated	3.9	Probably Damaging	Probably Damaging	Pathogenic	27.8	\	\	Absent	Absent	CM000643 (DM)	Absent	Pathogenic	PS3 (VS), PP5 (S), PM1 (M), PM2 (M), PM5 (M), PM6 (M), PP2 (M), PP3 (M), PP4 (M)
3	M	49	Spastic ataxia	Late	SP	None	ABCD1 (NM_000033.4)	c.2087A>T	p.Lys696Met	Hem	X	153009038	rs782157913	A	T	Missense	Disease causing	Neutral	Damaging	Damaging	NA	Deleterious	Damaging	NA	NA	Damaging	Tolerated	Damaging	Pathogenic	Pathogenic	Tolerated	Damaging	Damaging	2.44	Probably Damaging	Probably Damaging	Pathogenic	25.8	\	\	4.515e-05	0	\	Absent	Likely pathogenic	PM1 (M), PM6 (M), PP2 (P), PP3 (P), PP4 (P)
4	M	8	Spinocerebellar ataxia	Childhood	SP	3	AFG3L2 (NM_006796.3)	c.2167G>A	p.Val723Met	Het	18	12337348	rs139469785	C	T	Missense	Disease causing	Low damage	Damaging	Damaging	Neutral	Deleterious	Damaging	Pathogenic	Pathogenic	Damaging	Damaging	Damaging	Pathogenic	Pathogenic	Tolerated	Damaging	Damaging	4.7399	Probably Damaging	Probably Damaging	Pathogenic	26.2	\	\	0.0001787	0	CM161122 (DM)	7/0	Pathogenic	PS3 (S), PM1 (M), PM2 (M), PM3 (M), PP2 (P), PP3 (P), PP4 (P), PP5 (P)
4	M	8	Spinocerebellar ataxia	Childhood	SP	3	AFG3L2 (NM_006796.3)	c.634dupG	p.Val212GlyfsTer4	Het	18	12360044	\	\	C	Frameshift	\	\	\	\	\	\	\	\	\	\	\	\	\	\	\	\	\	\	\	\	\	\	\	\	Absent	Absent	\	Absent	Pathogenic	PVS1 (VS), PS3 (S), PM2 (M), PP3 (P), PP4 (P)
5	F	26	Spinocerebellar ataxia	Childhood	AD	None	AFG3L2 (NM_006796.3)	c.2105G>A	p.Arg702Gln	Het	18	12337410	rs151344523	C	T	Missense	Disease causing	Medium damage	Damaging	Damaging	Damaging	Deleterious	Damaging	Pathogenic	Pathogenic	Tolerated	Damaging	Damaging	Pathogenic	Pathogenic	Damaging	Damaging	Damaging	5.6199	Probably Damaging	Probably Damaging	Pathogenic	33	\	\	4.061e-06	0	CM088030 (DM)	Absent	Pathogenic	PP5 (VS), PS3 (S), PP3 (M), PM2 (M), PP2 (P), PP4 (P)
6	M	65	Spastic ataxia	Early	SP	None	SPG7 (NM_003119.4)	c.1529C>T	p.Ala510Val	Het	16	89613145	rs61755320	C	T	Missense	Disease causing	Medium damage	NA	Damaging	Damaging	Deleterious	Damaging	Pathogenic	Pathogenic	Damaging	NA	Damaging	Pathogenic	Pathogenic	Tolerated	Damaging	Damaging	5.42	Probably Damaging	Probably Damaging	Probably pathogenic	26.8	\	\	0.002879	2	CM085726 (DM)	117/16	Pathogenic	PP5 (VS), PS3 (S), PM2 (M), PM5 (M), PP2 (P), PP3 (P), PP4 (P)
6	M	65	Spastic ataxia	Early	SP	None	AFG3L2 (NM_006796.3)	c.1712T>G	p.Val571Gly	Het	18	12344198	rs753148089	A	C	Missense	Disease causing	High damage	Damaging	Damaging	Damaging	Deleterious	Damaging	Pathogenic	Pathogenic	Damaging	Damaging	NA	Pathogenic	Pathogenic	Tolerated	Damaging	Damaging	4.61	Probably Damaging	Probably Damaging	Pathogenic	31	\	\	3.976e-06	0	\	Absent	Likely pathogenic	PM1 (M), PM2 (M), PP3 (M), PP2 (P), PP4 (P)
7	M	56	Spinocerebellar ataxia	Early	AR	None	ANO10 (NM_018075.5)	c.289delA	p.Met97Ter	Het	3	43641924	rs772345347	T	\	Frameshift	\	\	\	\	\	\	\	\	\	\	\	\	\	\	\	\	\	\	\	\	\	\	\	\	2.437e-05	0	\	0/1	Pathogenic	PVS1 (VS), PM2 (M), PP3 (P), PP4 (P), PP5 (P)
7	M	56	Spinocerebellar ataxia	Early	AR	None	ANO10 (NM_018075.5)	c.1009T>G	p.Phe337Val	Het	3	43618337	rs1227163239	A	C	Missense	Disease causing	Medium damage	Tolerated	Damaging	Damaging	Deleterious	Tolerated	Pathogenic	Pathogenic	Damaging	Damaging	Damaging	Uncertain	Pathogenic	Damaging	Tolerated	Tolerated	5.65	Probably Damaging	Probably Damaging	Pathogenic	28.2	\	\	4.064e-06	0	CM1410137 (DM)	5/0	Likely pathogenic	PM1 (M), PM2 (M), PP3 (P), PP4 (P), PP5 (P)
8	F	48	Spinocerebellar ataxia	Late	SP	None	ANO10 (NM_018075.5)	c.289delA	p.Met97Ter	Hom	3	43641924	rs772345347	T	\	Frameshift	\	\	\	\	\	\	\	\	\	\	\	\	\	\	\	\	\	\	\	\	\	\	\	\	2.437e-05	0	\	0/1	Pathogenic	PVS1 (VS), PM2 (M), PP3 (P), PP4 (P), PP5 (P)
9	F	41	Spinocerebellar ataxia	Early	SP	None	ANO10 (NM_018075.5)	c.206T>A	p.Leu69Ter	Hom	3	43642007	\	A	T	Nonsense	\	\	\	\	\	\	\	\	\	\	\	\	\	\	\	\	\	\	\	\	\	\	\	\	Absent	Absent	\	Absent	Pathogenic	PVS1 (VS), PM2 (M), PP3 (P), PP4 (P)
10	M	31	Spinocerebellar ataxia	Early	SP	None	APTX (NM_001195248.2)	c.668T>C	p.Leu223Pro	Het	9	32984731	rs267606665	A	G	Missense	Disease causing	High damage	Damaging	Damaging	Damaging	Deleterious	Damaging	Pathogenic	Pathogenic	Damaging	Damaging	Damaging	Pathogenic	Pathogenic	Damaging	Damaging	Damaging	5.59	NA	NA	Pathogenic	28.4	\	\	3.977e-06	0	CM058300 (DM)	Absent	Likely pathogenic	PM2 (M), PM5 (M), PP2 (P), PP3 (P), PP4 (P), PP5 (P)
10	M	31	Spinocerebellar ataxia	Early	SP	None	APTX (NM_001195248.2)	c.544-1G>C	\	Het	9	32984856	\	C	G	Splicing	\	\	\	\	\	\	\	\	\	\	\	\	\	\	\	\	\	\	\	\	\	\	\	\	Absent	Absent	\	Absent	Pathogenic	PVS1 (VS), PM2 (M), PP3 (P), PP4 (P)
11	M	1	Congenital ataxia	Childhood	SP	2	ATM (NM_000051.3)	c.2152dupT	p.Cys718LeufsTer20	Het	11	108126969	\	\	T	Frameshift	\	\	\	\	\	\	\	\	\	\	\	\	\	\	\	\	\	\	\	\	\	\	\	\	Absent	Absent	\	Absent	Pathogenic	PVS1 (VS), PM2 (M), PP3 (P), PP4 (P)
11	M	1	Congenital ataxia	Childhood	SP	2	ATM (NM_000051.3)	c.2929T>C	p.Cys977Arg	Het	11	108141985	\	T	C	Missense	Disease causing	Medium damage	Tolerated	Damaging	Damaging	Deleterious	Tolerated	Pathogenic	Pathogenic	Damaging	Damaging	Damaging	Pathogenic	Pathogenic	Tolerated	Tolerated	Tolerated	5.5	Probably Damaging	Probably Damaging	Pathogenic	27.9	\	\	Absent	Absent	\	Absent	Likely pathogenic	PM1 (M), PM2 (M), PM3 (M), PP3 (P), PP4 (P)
12	M	6	Congenital ataxia	Childhood	SP	2	ATM (NM_000051.3)	c.3802delG	p.Val1268Ter	Het	11	108155008	rs587779834	G	\	Frameshift	\	\	\	\	\	\	\	\	\	\	\	\	\	\	\	\	\	\	\	\	\	\	\	\	3.893e-05	0	CD961800 (DM)	2/0	Pathogenic	PVS1 (VS), PP5 (S), PM2 (M), PM3 (M), PP3 (P), PP4 (P)
12	M	6	Congenital ataxia	Childhood	SP	2	ATM (NM_000051.3)	c.3894dupT	p.Ala1299CysfsTer3	Het	11	108155098	rs587781823	\	T	Frameshift	\	\	\	\	\	\	\	\	\	\	\	\	\	\	\	\	\	\	\	\	\	\	\	\	7.959e-06	0	CI991965 (DM)	Absent	Pathogenic	PVS1 (VS), PP5 (S), PM2 (M), PM3 (M), PP3 (P), PP4 (P)
13	M	49	Congenital ataxia	Childhood	SP	None	ATM (NM_000051.3)	c.8147T>C	p.Val2716Ala	Het	11	108205832	rs587782652	T	C	Missense	Disease causing	Medium damage	Damaging	Damaging	Damaging	Deleterious	Tolerated	Pathogenic	Pathogenic	Damaging	Tolerated	Damaging	NA	Pathogenic	Tolerated	Damaging	Damaging	5.67	Probably Damaging	Probably Damaging	Pathogenic	27.6	\	\	3.183e-05	0	CM025322 (DM)	4/0	Pathogenic	PP5 (VS), PS3 (S), PM1 (M), PM2 (M), PM5 (M), PP3 (P), PP4 (P)
13	M	49	Congenital ataxia	Childhood	SP	None	ATM (NM_000051.3)	c.6650_6657delTTAGTTTT	p.Phe2217SerfsTer29	Het	11	108196112	rs864622326	TTTTAGTT	\	Frameshift	\	\	\	\	\	\	\	\	\	\	\	\	\	\	\	\	\	\	\	\	\	\	\	\	3.981e-06	0	\	Absent	Pathogenic	PVS1 (VS), PM2 (M), PP5 (M), PP3 (P), PP4 (P)
14	M	75	Spastic ataxia	Early	AR	None	ATP13A2 (NM_022089.4)	c.1205C>T	p.Thr402Met	Hom	1	17322982	rs763632781	G	A	Missense	Disease causing	High damage	Damaging	Damaging	Damaging	Deleterious	Damaging	Pathogenic	Pathogenic	Damaging	Damaging	Damaging	Pathogenic	Pathogenic	Damaging	Damaging	Damaging	4.5399	Probably Damaging	Probably Damaging	Pathogenic	25.1	\	\	2.847e-05	0	\	Absent	Likely pathogenic	PM1 (M), PM2 (M), PP3, (P) PP4 (P), PP5 (P)
15	F	9	Episodic ataxia	Childhood	SP	2	CACNA1A (NM_001127222.2)	c.4897G>A	p.Asp1633Asn	Het	19	13356049	rs1555740805	C	T	Missense	Disease causing	High damage	Damaging	Damaging	Damaging	Deleterious	Damaging/Tolerated	Pathogenic	Pathogenic	Damaging	Damaging	Damaging	Pathogenic	Pathogenic	Damaging	Damaging	Damaging	4.67	Probably Damaging	NA	Probably pathogenic	29.7	\	\	Absent	Absent	\	Absent	Pathogenic	PS2 (S), PM1 (M), PM2 (M), PP2 (P), PP3 (P), PP4 (P)
16	F	42	Episodic ataxia	Early	SP	None	CACNA1A (NM_001127222.2)	c.3310_3315dupGGCCCC	p.Gly1104_Pro1105dup	Het	19	13397555	rs776584949	\	GGGGCC	Duplication inframe	\	\	\	\	\	\	\	\	\	\	\	\	\	\	\	\	\	\	\	\	\	\	\	\	8.378e-06	0	\	Absent	Likely pathogenic	PM2 (M), PM4 (M), PM6 (M), PP3 (P), PP4 (P)
17	F	18	Congenital ataxia	Childhood	SP	2	CACNA1A (NM_001127222.2)	c.4927G>A	p.Asp1643Asn	Het	19	13356019	rs1064795531	C	T	Missense	Disease causing	High damage	Damaging	Damaging	Damaging	Deleterious	Damaging/Tolerated	Pathogenic	Pathogenic	Damaging	Damaging	Damaging	Pathogenic	Pathogenic	Damaging	Damaging	Damaging	4.67	Probably Damaging	NA	Pathogenic	28.6	\	\	Absent	Absent	\	Absent	Pathogenic	PS2 (S), PM1 (M), PM2 (M), PP2 (P), PP3 (P), PP4 (P)
18	F	NA	Spinocerebellar ataxia	Late	SP	None	CACNA1A (NM_001127222.2)	c.4466T>C	p.Ile1489Thr	Het	19	13368291	\	A	G	Missense	Disease causing	High damage	Damaging	Damaging	Damaging	Deleterious	Tolerated	Pathogenic	Pathogenic	Damaging	Damaging	Damaging	Pathogenic	Pathogenic	Damaging	Damaging	Damaging	5.13	Probably Damaging	Probably Damaging	Pathogenic	25.9	\	\	Absent	Absent	\	Absent	Likely pathogenic	PM1 (M), PM2 (M), PM6 (M), PP2 (P), PP3 (P), PP4 (P), PP5 (P)
19	F	NA	Spinocerebellar ataxia	Late	SP	None	CACNA1G (NM_018896.5)	c.481A>T	p.Ile161Phe	Het	17	48646652	rs368561457	A	T	Missense	Disease causing	Low damage	Damaging	Neutral	Damaging	Deleterious	Tolerated/Damaging	Benign	Pathogenic	Tolerated	Damaging	NA	Benign	Pathogenic	Damaging	Damaging	Damaging	5.0599	Benign	Benign	Pathogenic	20.9	\	\	1.204e-05	0	\	\	Likely pathogenic	PM2 (M), PM6 (M), PP3 (P), PP4 (P), BP1 (P)
20	F	59	Spinocerebellar ataxia	Early	AD	2	CACNA1G (NM_018896.5)	c.5144G>A	p.Arg1715His	Het	17	48694921	rs755221106	G	A	Missense	Disease causing	High damage	Damaging	Damaging	Damaging	Deleterious	Damaging	Pathogenic	Pathogenic	Damaging	Damaging	Damaging	Pathogenic	Pathogenic	Damaging	Damaging	Damaging	5.0199	Probably Damaging	Probably Damaging	Pathogenic	33	\	\	Absent	Absent	CM1511857 (DM)	Absent	Pathogenic	PS3 (S), PP5 (S), PM1 (M), PM2 (M), PP3 (M), PP1 (P), PP3 (P), PP4 (P), BP1 (P)
21	M	48	Spinocerebellar ataxia	Late	SP	None	CACNA1G (NM_018896.5)	c.5960_5961delCGinsAC	p.Thr1987Asn	Het	17	48699055	\	CG	AC	Indel inframe	\	\	\	\	\	\	\	\	\	\	\	\	\	\	\	\	\	\	\	\	\	\	\	\	Absent	Absent	\	Absent	Likely pathogenic	PM2 (M), PM6 (M), PP3 (P), PP4 (P), BP1 (P)
22	M	55	Spinocerebellar ataxia	Late	SP	None	CACNA1G (NM_018896.5)	c.3835G>A	p.Asp1279Asn	Het	17	48678455	\	G	A	Missense	Disease causing	Medium damage	Damaging	Damaging	Damaging	Deleterious	Tolerated/Damaging	Pathogenic	Pathogenic	Damaging	Damaging	Damaging	Pathogenic	Pathogenic	Damaging	Damaging	Damaging	4.8499	Probably Damaging	Probably Damaging	Pathogenic	30	\	\	Absent	Absent	\	Absent	Likely pathogenic	PM2 (M), PM6 (M), PP3 (M), PP4 (P), BP1 (P)
23	M	5	Ataxia myoclonus	Childhood	SP	2	COQ4 (NM_016035.5)	c.577C>T	p.Pro193Ser	Het	9	131095173	rs568200779	C	T	Missense	Disease causing	High damage	Tolerated	Damaging	Damaging	Deleterious	Damaging	Pathogenic	Pathogenic	Damaging	Damaging	Damaging	Pathogenic	Pathogenic	Damaging	Damaging	Damaging	5.19	Probably Damaging	Probably Damaging	Pathogenic	27.8	\	\	Absent	Absent	\	Absent	Pathogenic	PS3 (S), PM2 (M), PM3 (M), PP2 (P), PP3 (P), PP4 (P)
23	M	5	Ataxia myoclonus	Childhood	SP	2	COQ4 (NM_016035.5)	c.718C>T	p.Arg240Cys	Het	9	131095844	rs143441644	C	T	Missense	Disease causing	Medium damage	Tolerated	Damaging	Damaging	Deleterious	Damaging	Pathogenic	Pathogenic	Damaging	Damaging	Damaging	Uncertain	Pathogenic	Damaging	Tolerated	Tolerated	5.5199	Probably Damaging	Probably Damaging	Pathogenic	34	\	\	0.0001897	0	CM150822 (DM)	4/0	Pathogenic	PP5 (VS), PS3 (S), PM2 (M), PM3 (M), PP3 (M), PP2 (P), PP4 (P)
24	F	20	Spastic ataxia	Early	SP	3	COQ4 (NM_016035.5)	c.284G>A	p.Gly95Asp	Het	9	131087503	rs779568890	G	A	Missense	Disease causing	High damage	Tolerated	Damaging	Damaging	Neutral	Damaging	Pathogenic	Pathogenic	Damaging	Damaging	Damaging	Pathogenic	Pathogenic	Damaging	Damaging	Damaging	5.59	Probably Damaging	Probably Damaging	Pathogenic	32	\	\	4.075e-06	0	\	Absent	Pathogenic	PS3 (S), PM2 (M), PM3 (M), PP3 (M), PP2 (P), PP4 (P)
24	F	20	Spastic ataxia	Early	SP	3	COQ4 (NM_016035.5)	c.305G>A	p.Arg102His	Het	9	131088063	rs929713295	G	A	Missense	Disease causing	High damage	Tolerated	Damaging	Damaging	Deleterious	Damaging	Pathogenic	Pathogenic	Damaging	Damaging	Damaging	Uncertain	Pathogenic	Damaging	Damaging	Tolerated	5.94	Probably Damaging	Probably Damaging	Pathogenic	32	\	\	1.4e-05	0	\	Absent	Pathogenic	PS3 (S), PM2 (M), PM3 (M), PP3 (M), PP2 (P), PP4 (P)
25	F	10	Spastic ataxia	Childhood	SP	2	COQ8A (NM_020247.5)	c.589-3C>G	\	Het	1	227153369	rs1229054489	C	G	Splicing	\	\	\	\	\	\	\	\	\	\	\	\	\	\	\	\	\	\	\	\	\	\	Alteration of the WT acceptor site, most probably affecting splicing	NA	3.229e-05	0	CS1314392 (DM)	Absent	Pathogenic	PS3 (S), PM2 (M), PM3 (M), PP3 (P), PP4 (P), PP5 (P)
25	F	10	Spastic ataxia	Childhood	SP	2	COQ8A (NM_020247.5)	c.1844G>A	p.Gly615Asp	Het	1	227174338	rs752130338	G	A	Missense	Disease causing	High damage	Damaging	Damaging	Damaging	Deleterious	Damaging	Pathogenic	Pathogenic	Damaging	Damaging	Damaging	Pathogenic	Pathogenic	Damaging	Damaging	Damaging	5.8699	Probably Damaging	Probably Damaging	Pathogenic	32	\	\	Absent	Absent	CM1314387 (DM)	Absent	Pathogenic	PP5 (S), PM2 (M), PM3 (M), PP3 (M), PP2 (P), PP4 (P)
26	M	55	Spastic ataxia	Early	SP	None	COQ8A (NM_020247.5)	c.1042C>T	p.Arg348Ter	Hom	1	227170697	rs771578775	C	T	Nonsense	\	\	\	\	\	\	\	\	\	\	\	\	\	\	\	\	\	\	\	\	\	\	\	\	4.158e-05	0	CM104023 (DM)	Absent	Pathogenic	PVS1 (VS), PP5 (S), PM2 (M), PP3 (P), PP4 (P)
27	M	NA	Spastic ataxia	Late	SP	None	COQ8A (NM_020247.5)	c.127delC	p.Leu43CysfsTer166	Het	1	227149211	rs754586499	C	\	Frameshift	\	\	\	\	\	\	\	\	\	\	\	\	\	\	\	\	\	\	\	\	\	\	\	\	7.97e-06	0	CD186804 (DM)	1/0	Pathogenic	PVS1 (VS), PM2 (M), PP3 (P), PP4 (P), PP5 (P)
27	M	NA	Spastic ataxia	Late	SP	None	COQ8A (NM_020247.5)	c.1376T>C	p.Leu459Pro	Het	1	227171914	rs1433323183	T	C	Missense	Disease causing	NA	Tolerated	Damaging	Damaging	Deleterious	Tolerated	Pathogenic	Pathogenic	Damaging	Damaging	Damaging	Uncertain	Pathogenic	Damaging	Tolerated	Tolerated	5.59	Possibly damaging	Benign	Pathogenic	24.3	\	\	3.992e-06	0	\	Absent	Likely pathogenic	PM1 (M), PM2 (M), PP3 (M), PP2 (P), PP4 (P)
28	F	61	Spinocerebellar ataxia	Late	SP	None	DNMT1 (NM_001130823.3)	c.1709C>T	p.Ala570Val	Het	19	10265385	rs397509392	G	A	Missense	Disease causing	Medium damage	Tolerated	Damaging	Damaging	Deleterious	Damaging	Pathogenic	Pathogenic	Damaging	Damaging	Damaging	Benign	Benign	Tolerated	Tolerated	Tolerated	5.61	NA	NA	Pathogenic	25.7	\	\	Absent	Absent	CM123660 (DM)	Absent	Pathogenic	PS3 (S), PM1 (M), PM2 (M), PM6 (M), PP5 (M), PP3 (P), PP5 (P), BP1 (P)
29	M	53	Spinocerebellar ataxia	Late	SP	None	ERCC4 (NM_005236.3)	c.1730dupA	p.Tyr577Ter	Het	16	14029519	rs397509404	\	A	Nonsense	\	\	\	\	\	\	\	\	\	\	\	\	\	\	\	\	\	\	\	\	\	\	\	\	8e-06	0	\	Absent	Pathogenic	PVS1 (VS), PM1 (M), PM2 (M), PP3 (P), PP4 (P), PP5 (P)
29	M	53	Spinocerebellar ataxia	Late	SP	None	ERCC4 (NM_005236.3)	c.2248C>T	p.Arg750Cys	Het	16	14041701	rs374978891	C	T	Missense	Disease causing	Medium damage	Tolerated	Damaging	Damaging	Deleterious	Damaging	Pathogenic	Pathogenic	Damaging	Damaging	Damaging	Benign	Benign	Tolerated	Tolerated	Tolerated	5.7899	Probably Damaging	Probably Damaging	Pathogenic	32	\	\	5.304e-05	0	\	Absent	Pathogenic	PP3 (VS), PM1 (M), PM2 (M), PP4 (P), BP1 (P)
30	M	27	Congenital ataxia	Childhood	AR	3	EXOSC3 (NM_016042.4)	c.395A>C	p.Asp132Ala	Hom	9	37783990	\	T	G	Missense	Disease causing	Medium damage	Damaging	Damaging	Damaging	Deleterious	Tolerated	Pathogenic	Pathogenic	Damaging	Damaging	Damaging	Pathogenic	Pathogenic	Damaging	Damaging	Damaging	5.34	Probably Damaging	Possibly damaging	Probably pathogenic	28.3	\	\	0.0003818	0	CM125758 (DM)	8/1	Pathogenic	PP5 (VS), PS3 (S), PM2 (M), PP1 (P), PP2 (P), PP3 (P), PP4 (P)
31	F	48	Spastic ataxia	Late	SP	None	GJC2 (NM_020435.4)	c.219_220delCC	p.Leu74ValfsTer33	Het	1	228345678	\	CC	\	Frameshift	\	\	\	\	\	\	\	\	\	\	\	\	\	\	\	\	\	\	\	\	\	\	\	\	Absent	Absent	\	Absent	Pathogenic	PVS1 (VS), PM2 (M), PP3 (P), PP4 (P)
31	F	48	Spastic ataxia	Late	SP	None	GJC2 (NM_020435.4)	c.254T>C	p.Val85Ala	Het	1	228345713	\	T	C	Missense	Disease causing	Low damage	Damaging	Damaging	Damaging	Deleterious	Damaging	Pathogenic	Pathogenic	Damaging	Damaging	Damaging	Pathogenic	Pathogenic	Damaging	Damaging	Damaging	4.23	Probably Damaging	Possibly damaging	Pathogenic	23.5	\	\	Absent	Absent	\	Absent	Likely pathogenic	PM1 (M), PM2 (M) PP2 (P), PP3 (P), PP4 (P)
32	M	11	Congenital ataxia	Childhood	SP	5	HARS1 (NM_002109.6)	c.616G>T	p.Asp206Tyr	Het	5	140057507	\	C	A	Missense	Disease causing	High damage	Tolerated	Damaging	Damaging	Deleterious	Damaging	Pathogenic	Pathogenic	Damaging	Damaging	Damaging	Uncertain	Uncertain	Tolerated	Tolerated	Tolerated	3.2999	Probably Damaging	Probably Damaging	Pathogenic	31	\	\	Absent	Absent	\	Absent	Pathogenic	PS3 (S), PM2 (M), PM3 (M), PP3 (M), PP4 (P), PP5 (P)
32	M	11	Congenital ataxia	Childhood	SP	5	HARS1 (NM_002109.6)	c.730delG	p.Val244CysfsTer6	Het	5	140057005	\	C	\	Frameshift	\	\	\	\	\	\	\	\	\	\	\	\	\	\	\	\	\	\	\	\	\	\	\	\	Absent	Absent	\	Absent	Pathogenic	PVS1 (VS), PS3 (S), PM2 (M), PM3 (M), PP3 (P), PP4 (P), PP5 (P)
33	F	39	Congenital ataxia	Childhood	AR	2	HARS1 (NM_002109.6)	c.910_912dupTTG	p.Leu305dup	Het	5	140056613	\	\	CAA	Duplication inframe	\	\	\	\	\	\	\	\	\	\	\	\	\	\	\	\	\	\	\	\	\	\	\	\	Absent	Absent	\	Absent	Pathogenic	PS3 (S), PM2 (M), PM3 (M), PM4 (M), PP1 (P), PP3 (P), PP4 (P), PP5 (P)
33	F	39	Congenital ataxia	Childhood	AR	2	HARS1 (NM_002109.6)	c.1393A>C	p.Ile465Leu	Het	5	140054329	rs754304255	T	G	Missense	Disease causing	Low damage	Damaging	Damaging	Damaging	Deleterious	Tolerated	Pathogenic	Pathogenic	Tolerated/Damaging	Tolerated	Neutral	Pathogenic	Pathogenic	Damaging	Damaging	Damaging	4.9499	Probably Damaging	Probably Damaging	Probable polymorphism	26.6	\	\	7.95e-06	0	\	2/0	Pathogenic	PS3 (S), PM2 (M), PM3 (M), PP1 (P), PP3 (P), PP4 (P), PP5 (P)
34	M	32	Spastic ataxia	Early	SP	3	HSD17B4 (NM_001199291.3)	c.2191C>T	p.Gln731Ter	Het	5	118872240	rs771510541	C	T	Nonsense	\	\	\	\	\	\	\	\	\	\	\	\	\	\	\	\	\	\	\	\	\	\	\	\	1.195e-05	0	\	Absent	Pathogenic	PVS1 (VS), PM2 (M), PM3 (M) , PP3 (P), PP4 (P)
34	M	32	Spastic ataxia	Early	SP	3	HSD17B4 (NM_001199291.3)	c.727G>T	p.Val243Leu	Het	5	118824916	\	G	T	Missense	Disease causing	Medium damage	Damaging	Damaging	Damaging	Deleterious	Tolerated	Pathogenic	Pathogenic	Damaging	Damaging	Neutral	Pathogenic	Pathogenic	Damaging	Damaging	Damaging	5.9699	Benign	NA	Probably pathogenic	23.8	\	\	Absent	Absent	CM010328 (DM)	Absent	Likely pathogenic	PM1 (M), PM2 (M), PM3 (M), PP3 (P), PP4 (P), PP5 (P)
35	M	6	Congenital ataxia	Childhood	SP	2	ITPR1 (NM_001168272.1)	c.722G>A	p.Arg241Lys	Het	3	4687279	\	G	A	Missense	Disease causing	Medium damage	Damaging	Damaging	Damaging	Deleterious	Damaging	Pathogenic	Pathogenic	Damaging	Damaging	Neutral/Damaging	Pathogenic	Pathogenic	Damaging	Damaging	Damaging	4.9699	Probably Damaging	Probably Damaging	Probable polymorphism	28.9	\	\	Absent	Absent	CM170090 (DM)	Absent	Pathogenic	PS2 (S), PM1 (M), PM2 (M), PP2 (P), PP3 (P), PP4 (P), PP5 (P)
36	M	31	Congenital ataxia	Childhood	SP	1	ITPR1 (NM_001168272.1)	c.7748T>C	p.Ile2583Thr	Het	3	4856828	rs1553758021	T	C	Missense	Disease causing	High damage	Damaging	Damaging	Damaging	Deleterious	Damaging	Pathogenic	Pathogenic	Damaging	Damaging	Neutral/Damaging	Pathogenic	Pathogenic	Damaging	Damaging	Damaging	4.73	Probably Damaging	NA	Pathogenic	28	\	\	Absent	Absent	CM1721891 (DM)	Absent	Pathogenic	PP5 (S), PM1 (M), PM2 (M), PM5 (M), PM6 (M), PP2 (P), PP3 (P), PP4 (P)
37	M	2	Congenital ataxia	Childhood	SP	2	ITPR1 (NM_001168272.1)	c.805C>T	p.Arg269Trp	Het	3	4687362	rs886039392	C	T	Missense	Disease causing	Medium damage	Damaging	Damaging	Neutral	Deleterious	Damaging	Pathogenic	Pathogenic	Damaging	Damaging	Damaging	Pathogenic	Pathogenic	Tolerated	Damaging	Damaging	1.4099	Probably Damaging	Probably Damaging	Pathogenic	26.2	\	\	Absent	Absent	CM170089 (DM)	2/0	Pathogenic	PP5 (S), PM1 (M), PM2 (M), PM5 (M), PM6 (M), PP2 (P), PP3 (P), PP4 (P)
38	M	74	Congenital ataxia	Childhood	SP	2	ITPR1 (NM_001099952.3)	c.2816G>A	p.Gly939Glu	Het	3	4718361	rs1443276640	G	A	Missense	Disease causing	Medium damage	Damaging	Damaging	Damaging	Deleterious	Damaging	Benign	Benign	Damaging	Damaging	NA	Benign	Pathogenic	Damaging	Damaging	Damaging	4.0999	Benign	Benign	Pathogenic	22.4	\	\	Absent	Absent	\	Absent	Likely pathogenic	PS2 (S), PM2 (M), PP2 (P), PP3 (P), PP4 (P)
39	M	24	Ataxia myoclonus	Early	SP	2	KCNA2 (NM_004974.4)	c.890G>A	p.Arg297Gln	Het	1	111146515	rs786205232	C	T	Missense	Disease causing	High damage	Damaging	Damaging	Damaging	Deleterious	Damaging	Pathogenic	Pathogenic	Damaging	Damaging	Damaging	Pathogenic	Pathogenic	Damaging	Damaging	Damaging	5.8699	Probably Damaging	Probably Damaging	Pathogenic	32	\	\	\	\	CM150592 (DM)	1/0	Pathogenic	PS2 (S), PS3 (S), PM1 (M), PM2 (M), PM5 (M), PP3 (M), PP2 (P), PP4 (P), PP5 (P)
40	M	19	Spinocerebellar ataxia	Early	SP	1	KCNA2 (NM_004974.4)	c.881G>A	p.Arg294His	Het	1	111146524	\	C	T	Missense	Disease causing	Medium damage	Damaging	Damaging	Damaging	Deleterious	Damaging	Pathogenic	Pathogenic	Damaging	Damaging	Damaging	Pathogenic	Pathogenic	Damaging	Damaging	Damaging	5.8699	Probably Damaging	Possibly damaging	Pathogenic	32	\	\	Absent	Absent	CM1611687 (DM)	2/0	Pathogenic	PS3 (S), PP5 (S), PM1 (M), PM2 (M), PM6 (M), PP3 (M),PP2 (P), PP4 (P)
41	F	63	Spinocerebellar ataxia	Childhood	AD	None	KCNC3 (NM_004977.3)	c.1268G>A	p.Arg423His	Het	19	50826942	rs797044872	C	T	Missense	Disease causing	Medium damage	Damaging	Damaging	Damaging	Unknown	Damaging	Pathogenic	Pathogenic	Damaging	Damaging	Damaging	Pathogenic	Pathogenic	Damaging	Damaging	Damaging	3.0399	Probably Damaging	Probably Damaging	Pathogenic	27.9	\	\	Absent	Absent	CM101613 (DM)	2/0	Pathogenic	PP5 (VS), PS3 (S), PM1 (M), PM2 (M), PP3 (P), PP4 (P), BP1 (P)
42	M	50	Spastic ataxia	Late	SP	3	KCND3 (NM_004980.4)	c.1646G>A	p.Arg549His	Het	1	112319768	rs35027371	C	T	Missense	Disease causing	NA	Damaging	Damaging	Damaging	Deleterious	Damaging	Pathogenic	Pathogenic	Damaging	Tolerated/Damaging	NA	Benign	Benign	Tolerated	Damaging	Damaging	5.32	Probably Damaging	Probably Damaging	Pathogenic	27	\	\	9.9e-05	0	\	2/0	Likely pathogenic	PM6 (M), PP2 (P), PP3 (P), PP4 (P), PP5 (P), BS2 (S)
43	M	80	Spastic ataxia	Early	AD	None	KCND3 (NM_004980.4)	c.680_682delTCT	p.Phe227del	Het	12	112524667	rs397515475	AGA	\	Deletion inframe	\	\	\	\	\	\	\	\	\	\	\	\	\	\	\	\	\	\	\	\	\	\	\	\	Absent	Absent	CD1212998 (DM)	1/0	Pathogenic	PS3 (S), PM1 (M), PM2 (M), PM4 (M), PP3 (P), PP4 (P), PP5 (P)
44	M	28	Congenital ataxia	Childhood	SP	2	KCND3 (NM_004980.4)	c.611C>T	p.Thr204Met	Het	1	112524738	\	G	A	Missense	Disease causing	Medium damage	Damaging	Damaging	Damaging	Deleterious	Damaging	Pathogenic	Pathogenic	Damaging	Damaging	Damaging	Pathogenic	Pathogenic	Damaging	Damaging	Damaging	5.51	Probably Damaging	Probably Damaging	Pathogenic	27.1	\	\	Absent	Absent	\	Absent	Likely pathogenic	PS2 (S), PM2 (M), PP2 (P), PP3 (P), PP4 (P)
45	M	42	Spastic ataxia	Childhood	SP	3	KIF1A (NM_001244008.1)	c.609_610delGAinsAAAAG	p.Arg203_Thr204delinsGlyLysAla	Het	2	241724516	\	TC	CTTTT	Indel inframe	\	\	\	\	\	\	\	\	\	\	\	\	\	\	\	\	\	\	\	\	\	\	\	\	Absent	Absent	\	Absent	Likely pathogenic	PM1 (M), PM2 (M), PM4 (M), PM6 (M), PP3 (P), PP4 (P)
46	F	57	Spastic ataxia	Late	SP	2	KIF1A (NM_001244008.1)	c.32G>A	p.Arg11Gln	Het	2	241737138	rs1575654528	C	T	Missense	Disease causing	High damage	Damaging	Damaging	Damaging	Unknown	Damaging	Pathogenic	Pathogenic	Damaging	Damaging	Damaging	Pathogenic	Pathogenic	Damaging	Damaging	Damaging	4.78	Probably Damaging	Possibly damaging	Pathogenic	29.8	\	\	Absent	Absent	\	1/0	Pathogenic	PP5 (S), PM1 (M), PM2 (M), PM5 (M), PM6 (M), PP2 (P), PP3 (P), PP4 (P)
47	M	29	Spastic ataxia	Childhood	SP	2	KIF1C (NM_006612.6)	c.765delC	p.Asp256ThrfsTer10	Hom	17	4906950	\	C	\	Frameshift	\	\	\	\	\	\	\	\	\	\	\	\	\	\	\	\	\	\	\	\	\	\	\	\	Absent	Absent	\	Absent	Pathogenic	PVS1 (VS), PM2 (M), PP3 (P), PP4 (P)
48	M	7	Congenital ataxia	Childhood	SP	2	LAMA1 (NM_005559.4)	c.1404_1405delAG	p.Gly469AlafsTer5	Het	18	7040092	\	CT	\	Frameshift	\	\	\	\	\	\	\	\	\	\	\	\	\	\	\	\	\	\	\	\	\	\	\	\	Absent	Absent	CD169636 (DM)	Absent	Pathogenic	PVS1 (VS), PM2 (M), PP3 (P), PP4 (P), PP5 (P)
48	M	7	Congenital ataxia	Childhood	SP	2	LAMA1 (NM_005559.4)	c.184C>T	p.Arg62Ter	Het	18	7080334	rs758223206	G	A	Nonsense	\	\	\	\	\	\	\	\	\	\	\	\	\	\	\	\	\	\	\	\	\	\	\	\	7.964e-06	0	\	Absent	Pathogenic	PVS1 (VS), PM2 (M), PM3 (M), PP3 (P), PP4 (P)
49	F	32	Spinocerebellar ataxia	Early	SP	None	MFN2 (NM_001127660.1)	c.1987C>T	p.Arg663Cys	Het	1	12067224	rs369762154	C	T	Missense	Disease causing	Low damage	Damaging	Damaging	Damaging	Deleterious	Damaging	Pathogenic	Pathogenic	Damaging	Damaging	Damaging	Pathogenic	Pathogenic	Damaging	Damaging	Damaging	4.45	Probably Damaging	Probably Damaging	Pathogenic	31	\	\	0.0001697	0	CM1514264 (DM?)	Absent	Likely pathogenic	PM1 (M), PM2 (M), PP3 (M), PM6 (M), PP2 (P), PP4 (P), PP5 (P)
50	F	83	Spastic ataxia	Late	AD	None	MMACHC (NM_015506.3)	c.271dupA	p.Arg91LysfsTer14	Het	1	45973217	rs398124292	\	A	Frameshift	\	\	\	\	\	\	\	\	\	\	\	\	\	\	\	\	\	\	\	\	\	\	\	\	0.00116	0	CI055013 (DM)	35/1	Pathogenic	PVS1 (VS), PP5 (VS), PS3 (S), PM2 (M), PP3 (P), PP4 (P)
50	F	83	Spastic ataxia	Late	AD	None	MMACHC (NM_015506.3)	c.472T>C	p.Phe158Leu	Het	1	45974510	rs201312386	T	C	Missense	Disease causing	Medium damage	Damaging	Damaging	Damaging	Deleterious	Tolerated/Damaging	Pathogenic	Pathogenic	Damaging	Damaging	Damaging	Pathogenic	Pathogenic	Damaging	Damaging	Damaging	5.57	Possibly damaging	Possibly damaging	Pathogenic	27	\	\	0.0002102	0	CM1823163 (DM)	5/0	Likely pathogenic	PM1 (M), PM2 (M), PP2 (P), PP3 (P), PP4 (P), PP5 (P)
51	F	56	Spinocerebellar ataxia	Late	SP	None	MME (NM_007288.3)	c.2154G>T	p.Arg718Ser	Het	3	154898149	rs1284714866	G	T	Missense	Disease causing	High damage	Damaging	Damaging	Damaging	Deleterious	Damaging	Pathogenic	Pathogenic	Damaging	Damaging	Damaging	Pathogenic	Pathogenic	Damaging	Damaging	Damaging	5.5	Probably Damaging	Probably Damaging	Pathogenic	34	\	\	Absent	Absent	\	Absent	Pathogenic	PP3 (S), PM1 (M), PM2 (M), PM6 (M), PP2 (P), PP4 (P)
52	M	39	Spinocerebellar ataxia	Early	SP	None	OPA1 (NM_130837.2)	c.885C>G	p.Asn295Lys	Het	3	193353248	rs750185470	C	G	Missense	Disease causing	Medium damage	Damaging	Damaging	Damaging	Deleterious	Tolerated/Damaging	Pathogenic	Pathogenic	Damaging	Damaging	Damaging	Pathogenic	Pathogenic	Tolerated	Tolerated	Tolerated	4.8499	Probably damaging	NA	Pathogenic	25.2	\	\	4.065e-06	0	\	Absent	Likely pathogenic	PM1 (M), PM2 (M), PM6 (M), PP2 (P), PP3 (P), PP4 (P)
53	M	65	Spinocerebellar ataxia	Late	SP	None	OPA1 (NM_130837.2)	c.2873_2876delTTAG	p.Val958GlyfsTer3	Het	3	193384957	rs80356530	AGTT	\	Frameshift	\	\	\	\	\	\	\	\	\	\	\	\	\	\	\	\	\	\	\	\	\	\	\	\	3.539e-05	0	\	Absent	Pathogenic	PVS1 (VS), PP5 (VS), PS3 (S), PM6 (M), PP3 (P), PP4 (P)
54	F	5	Spastic ataxia	Childhood	SP	2	PLA2G6 (NM_003560.4)	c.1703T>C	p.Phe568Ser	Het	22	38516805	\	A	G	Missense	Disease causing	Medium damage	Tolerated	Damaging	Damaging	Deleterious	Damaging	Pathogenic	Pathogenic	Damaging	Damaging	Damaging	Pathogenic	Pathogenic	Damaging	Damaging	Damaging	5.4499	Probably Damaging	Probably Damaging	Pathogenic	28.5	\	\	Absent	Absent	\	Absent	Likely pathogenic	PM1 (M), PM2 (M), PM3 (M), PM5 (M), PP2 (P), PP3 (P), PP4 (P)
54	F	5	Spastic ataxia	Childhood	SP	2	PLA2G6 (NM_003560.4)	c.1111G>A	p.Val371Met	Het	22	38525536	rs765156550	C	T	Missense	Disease causing	Low damage	Tolerated	Damaging	Damaging	Deleterious	Tolerated	Pathogenic	Pathogenic	Damaging	Damaging	Neutral	Uncertain	Uncertain	Damaging	Tolerated	Tolerated	5.43	Probably Damaging	Probably Damaging	Probably pathogenic	28.4	\	\	4.061e-06	0	CM090234 (DM)	Absent	Likely pathogenic	PM1 (M), PM2 (M), PP2 (P), PP3 (P), PP4 (P), PP5 (P)
55	M	33	Congenital ataxia	Childhood	AR	1	PMM2 (NM_000303.3)	c.422G>A	p.Arg141His	Het	16	8905010	rs28936415	G	A	Missense	Disease causing	High damage	Damaging	Damaging	Damaging	Deleterious	Damaging	Pathogenic	Pathogenic	Damaging	Damaging	Damaging	Pathogenic	Pathogenic	Damaging	Damaging	Damaging	5.4299	Possibly damaging	Probably Damaging	Pathogenic	25.5	\	\	0.003971	0	CM971228 (DM)	78/0	Pathogenic	PP5 (VS), PS3 (S), PM1 (M), PM2 (M), PM5 (M), PP1 (P), PP2 (P), PP3 (P), PP4 (P)
55	M	33	Congenital ataxia	Childhood	AR	1	PMM2 (NM_000303.3)	c.323C>T	p.Ala108Val	Het	16	8900240	rs200503569	C	T	Missense	Disease causing	Medium damage	Damaging	Damaging	Neutral	Deleterious	Damaging	Pathogenic	Benign	Damaging	Tolerated	Damaging	Pathogenic	Pathogenic	Tolerated	Damaging	Damaging	5.5599	Possibly damaging	Benign	Probably pathogenic	23.4	\	\	1.193e-05	0	CM971223 (DM)	Absent	Pathogenic	PP5 (VS), PM1 (M), PM2 (M), PP1 (P), PP2 (P), PP3 (P), PP4 (P)
56	F	42	Spastic ataxia	Early	AR	3	PNPLA6 (NM_001166111.2)	c.1880C>T	p.Ala627Val	Hom	19	7615222	rs568356836	C	T	Missense	Disease causing	NA	Damaging	Damaging	Damaging	Neutral	NA	Pathogenic	Pathogenic	Damaging	Damaging	Damaging	Uncertain	Uncertain	Damaging	Tolerated	Tolerated	4.07	Benign	NA	Pathogenic	25.7	\	\	8.072e-06	0	\	Absent	Likely pathogenic	PM1 (M), PM2 (M), PP1 (P), PP2 (P), PP3 (P), PP4 (P)
57	F	57	Spastic ataxia	Late	SP	1	PNPLA6 (NM_001166111.2)	c.2264A>C	p.Gln755Pro	Het	19	7616300	\	A	C	Missense	Disease causing	Medium damage	Tolerated	Damaging	Damaging	Deleterious	NA	Pathogenic	Pathogenic	Damaging	Damaging	Damaging	Uncertain	Uncertain	Damaging	Tolerated	Tolerated	4.63	Probably damaging	NA	Pathogenic	24.8	\	\	Absent	Absent	\	Absent	Likely pathogenic	PM1 (M), PM2 (M), PP2 (P), PP3 (P), PP4 (P)
57	F	57	Spastic ataxia	Late	SP	1	PNPLA6 (NM_001166111.2)	c.3388C>T	p.His1130Tyr	Het	19	7622131	\	C	T	Missense	Disease causing	Medium damage	Tolerated	Damaging	Neutral	Deleterious	NA	Pathogenic	Benign	Damaging	Damaging	Damaging	Uncertain	Uncertain	Tolerated	Tolerated	Damaging	3.0599	Probably Damaging	NA	Pathogenic	22.7	\	\	Absent	Absent	\	Absent	Likely pathogenic	PM1 (M), PM2 (M), PP2 (P), PP3 (P), PP4 (P)
58	M	56	Ataxia hypogonadism	Late	SP	3	PNPLA6 (NM_001166111.2)	c.3023A>G	p.Asp1008Gly	Het	19	7620549	\	A	G	Missense	Disease causing	High damage	Damaging	Damaging	Damaging	Deleterious	Damaging	Pathogenic	Pathogenic	Damaging	Damaging	Damaging	Uncertain	Pathogenic	Damaging	Damaging	Damaging	4.0399	Possibly damaging	NA	Pathogenic	28.8	\	\	Absent	Absent	\	Absent	Likely pathogenic	PM1 (PM), PM2 (M), PP2 (P), PP3 (P), PP4 (P)
58	M	56	Ataxia hypogonadism	Late	SP	3	PNPLA6 (NM_001166111.2)	c.4075C>T	p.Arg1359Trp	Het	19	7626395	rs374434303	C	T	Missense	Polymorphism	Low damage	Tolerated	Neutral	Neutral	Neutral	NA	Benign	Benign	Damaging	Damaging	Damaging	Benign	Benign	Tolerated	Tolerated	Tolerated	-1.0499	Possibly damaging	NA	Probably pathogenic	22.8	\	\	3.876e-05	0	CM149434 (DM)	2/0	Likely pathogenic	PM2 (M), PM5 (M), PP2 (P), PP4 (P), PP5 (P)
59	F	64	Spinocerebellar ataxia	Late	AR	1	PNPLA6 (NM_001166111.2)	c.3385G>A	p.Gly1129Arg	Hom	19	7622128	rs773955314	G	A	Missense	Disease causing	High damage	Damaging	Damaging	Damaging	Deleterious	NA	Pathogenic	Pathogenic	Damaging	Damaging	Damaging	Uncertain	Pathogenic	Damaging	Damaging	Damaging	4.09	Probably Damaging	NA	Pathogenic	25.4	\	\	\	1	CM151229 (DM)	1/0	Likely pathogenic	PM1 (M), PM2 (M), PP1 (P), PP2 (P), PP3 (P), PP4 (P), PP5 (P)
60	M	33	Spastic ataxia	Early	SP	2	PNPLA6 (NM_001166111.2)	c.3365C>T	p.Pro1122Leu	Het	19	7622108	rs748506175	C	T	Missense	Disease causing	High damage	Damaging	Damaging	Damaging	Unknown	NA	Pathogenic	Pathogenic	Damaging	Damaging	Damaging	Pathogenic	Pathogenic	Damaging	Damaging	Damaging	4.09	Probably Damaging	NA	Pathogenic	25.3	\	\	4.077e-06	0	CM140441 (DM)	1/0	Likely pathogenic	PM1 (M), PM2 (M), PM3 (M), PP1 (P), PP2 (P), PP3 (P), PP4 (P), PP5 (P)
60	M	33	Spastic ataxia	Early	SP	2	PNPLA6 (NM_001166111.2)	c.4081C>T	p.Arg1361Ter	Het	19	7626401	rs370033046	C	T	Nonsense	\	\	\	\	\	\	\	\	\	\	\	\	\	\	\	\	\	\	\	\	\	\	\	\	3.866e-05	0	CM1719251 (DM)	3/1	Pathogenic	PVS1 (VS), PM2 (M), PM3 (M), PP1 (P), PP3 (P), PP4 (P), PP5 (P)
61	F	70	Spinocerebellar ataxia	Late	SP	None	POLG (NM_001126131.2)	c.2243G>C	p.Trp748Ser	Het	15	89866657	rs113994097	C	G	Missense	Disease causing	Medium damage	Damaging	Damaging	Damaging	Deleterious	Damaging	Pathogenic	Pathogenic	Damaging	Tolerated	Damaging	Pathogenic	Pathogenic	Damaging	Damaging	Damaging	5.57	Probably Damaging	Probably Damaging	Pathogenic	32	\	\	0.00115	0	CM042764 (DM)	10/3	Pathogenic	PP5 (VS), PS3 (S), PM1 (M), PM2 (M), PP3 (M), PP2 (P), PP4 (P)
61	F	70	Spinocerebellar ataxia	Late	SP	None	POLG (NM_001126131.2)	c.1760C>T	p.Pro587Leu	Het	15	89868870	rs113994096	G	A	Missense	Disease causing	Medium damage	Damaging	Damaging	Damaging	Deleterious	Damaging	Pathogenic	Pathogenic	Damaging	Damaging	Damaging	Pathogenic	Pathogenic	Damaging	Damaging	Damaging	4.0399	Probably Damaging	Probably Damaging	Pathogenic	24.6	\	\	0.001529	1	CM031330 (DM)	37/0	Pathogenic	PP5 (VS), PS3 (S), PM1 (M), PM2 (M), PP2 (P), PP3 (P), PP4 (P)
61	F	70	Spinocerebellar ataxia	Late	SP	None	POLG (NM_001126131.2)	c.752C>T	p.Thr251Ile	Het	15	89873415	rs113994094	G	A	Missense	Disease causing	Neutral	Damaging	Neutral	Neutral	Neutral	Tolerated	Benign	Benign	Tolerated	Tolerated	Neutral	Pathogenic	Pathogenic	Tolerated	Damaging	Damaging	3.6099	Benign	Benign	Polymorphism	13.77	\	\	0.001532	1	CM021660 (DM)	35/0	Pathogenic	PP5 (VS), PS3 (S), PM2 (M), PP2 (P), PP4 (P), BP4 (P)
62	F	65	Spastic ataxia	Late	AR	2	POLR3A (NM_007055.4)	c.4073G>A	p.Gly1358Glu	Het	10	79737336	\	C	T	Missense	Disease causing	High damage	Damaging	Damaging	Damaging	Deleterious	Tolerated	Pathogenic	Pathogenic	Damaging	Damaging	Damaging	Pathogenic	Pathogenic	Tolerated	Damaging	Damaging	5.4699	Probably Damaging	Probably Damaging	Pathogenic	30	\	\	\	\	\	Absent	Likely pathogenic	PM2 (M), PM3 (M), PP1 (P), PP2 (P), PP3 (P), PP4 (P)
62	F	65	Spastic ataxia	Late	AR	2	POLR3A (NM_007055.4)	c.1909+22G>A	\	Het	10	79769273	rs191875469	C	T	Splicing	\	\	\	\	\	\	\	\	\	\	\	\	\	\	\	\	\	\	\	\	\	\	\	\	0.001365	0	CS164873 (DM)	Absent	Pathogenic	PP5 (VS), PS3 (S), PM2 (M), PP1 (P), PP4 (P), BP4 (P)
63	M	35	Spastic ataxia	Childhood	SP	2	POLR3A (NM_007055.4)	c.1909+22G>A	\	Hom	10	79769273	rs191875469	C	T	Splicing	\	\	\	\	\	\	\	\	\	\	\	\	\	\	\	\	\	\	\	\	\	\	\	\	0.001365	0	CS164873 (DM)	Absent	Pathogenic	PP5 (VS), PS3 (S), PM2 (M), PM3 (M), PP1 (P), PP4 (P), BP4 (P)
63	M	35	Spastic ataxia	Childhood	SP	2	POLR3A (NM_007055.4)	Deletion ex.14-18	\	Het	10	\	\	\	\	Large deletion	\	\	\	\	\	\	\	\	\	\	\	\	\	\	\	\	\	\	\	\	\	\	\	\	\	\	\	Absent	Pathogenic	PVS1 (VS), PM2 (M), PM3 (M), PP4 (P)
64	M	NA	Spinocerebellar ataxia	Late	AR	1	POLR3A (NM_007055.4)	c.1909+22G>A	\	Het	10	79769273	rs191875469	C	T	Splicing	\	\	\	\	\	\	\	\	\	\	\	\	\	\	\	\	\	\	\	\	\	\	\	\	0.001365	0	CS164873 (DM)	Absent	Pathogenic	PP5 (VS), PS3 (S), PM2 (M), PP1 (P), PP4 (P), BP4 (P)
64	M	NA	Spinocerebellar ataxia	Late	AR	1	POLR3A (NM_007055.4)	c.3839dupT	p.Met1280IlefsTer20	Het	10	79741238	\	\	A	Frameshift	\	\	\	\	\	\	\	\	\	\	\	\	\	\	\	\	\	\	\	\	\	\	\	\	Absent	Absent	\	Absent	Pathogenic	PVS1 (VS), PM2 (M), PP1 (P), PP3 (P), PP4 (P)
65	M	69	Spastic ataxia	Late	AD	2	PRKCG (NM_002739.5)	c.230G>A	p.Cys77Tyr	Het	19	54387442	\	G	A	Missense	Disease causing	High damage	Damaging	Damaging	Damaging	Deleterious	Damaging	Pathogenic	Pathogenic	Damaging	Damaging	Damaging	Pathogenic	Pathogenic	Damaging	Damaging	Tolerated	4.6799	Probably Damaging	Probably Damaging	Pathogenic	26.3	\	\	Absent	Absent	\	Absent	Likely pathogenic	PM1 (M), PM2 (M), PM5 (M), PP3 (M), PP1 (P), PP2 (P), PP4 (P), PP5 (P)
66	M	50	Spinocerebellar ataxia	Late	AD	2	PRKCG (NM_002739.5)	c.358C>T	p.Leu120Phe	Het	19	54392964	\	C	T	Missense	Disease causing	Medium damage	Damaging	Damaging	Damaging	NA	Damaging	Pathogenic	Pathogenic	Tolerated	Damaging	Damaging	Pathogenic	Pathogenic	Tolerated	Damaging	Damaging	3.49	Probably Damaging	Possibly damaging	Pathogenic	23.9	\	\	Absent	Absent	\	Absent	Likely pathogenic	PM1 (M), PM2 (M), PP1 (P), PP2 (P), PP3 (P), PP4 (P), PP5 (P)
67	F	63	Spinocerebellar ataxia	Late	SP	None	PRKCG (NM_002739.5)	c.1928T>G	p.Phe643Cys	Het	19	54409983	\	T	G	Missense	Disease causing	High damage	Damaging	Damaging	Damaging	NA	Damaging	Pathogenic	Pathogenic	Damaging	Damaging	Damaging	Pathogenic	Pathogenic	Tolerated	Damaging	Damaging	3.39	Probably Damaging	Probably Damaging	Pathogenic	29.1	\	\	Absent	Absent	\	Absent	Likely pathogenic	PM2 (M), PM5 (M), PM6 (M), PP2 (P), PP3 (P), PP4 (P), PP5 (P)
68	F	47	Spinocerebellar ataxia	Late	SP	None	PRKCG (NM_002739.5)	c.1381G>A	p.Ala461Thr	Het	19	54403680	rs749266717	G	A	Missense	Disease causing	Low damage	Tolerated	Damaging	Damaging	NA	Tolerated	Pathogenic	Pathogenic	Damaging	Damaging	Damaging	Benign	Benign	Tolerated	Tolerated	Tolerated	4.0199	Probably Damaging	Probably Damaging	Pathogenic	26.5	\	\	9.147e-05	0	\	6/0	Likely pathogenic	PM2 (M), PM6 (M), PP2 (P), PP3 (P), PP4 (P), PP5 (P)
69	M	40	Congenital ataxia	Childhood	AD	None	PRKCG (NM_002739.5)	c.466G>A	p.Glu156Lys	Het	19	54393208	\	G	A	Missense	Disease causing	Medium damage	Tolerated/Damaging	Damaging	Damaging	NA	Damaging	Pathogenic	Pathogenic	Damaging	Tolerated/Damaging	Damaging	Pathogenic	Pathogenic	Damaging	Damaging	Damaging	4.8899	Probably Damaging	Possibly damaging	Pathogenic	32	\	\	Absent	Absent	\	Absent	Likely pathogenic	PM1 (M), PM2 (M), PP3 (M), PP1 (P), PP2 (P), PP4 (P), PP5 (P)
70	M	7	Congenital ataxia	Childhood	SP	2	PRKCG (NM_002739.5)	c.1308C>G	p.Tyr436Ter	Het	19	54403513	\	C	G	Nonsense	\	\	\	\	\	\	\	\	\	\	\	\	\	\	\	\	\	\	\	\	\	\	\	\	Absent	Absent	\	Absent	Pathogenic	PVS1 (VS), PM2 (M), PP3 (P), PP4 (P), PP5 (P)
71	F	NA	Episodic ataxia	Early	SP	None	PRKCG (NM_002739.5)	c.413T>A	p.Val138Glu	Het	19	54393155	rs386134168	T	A	Missense	Disease causing	High damage	Tolerated/Damaging	Damaging	Damaging	NA	Tolerated/Damaging	Pathogenic	Pathogenic	Damaging	Damaging	Damaging	Pathogenic	Pathogenic	Tolerated	Damaging	Damaging	3.7	Probably Damaging	Probably Damaging	Pathogenic	27.6	\	\	Absent	Absent	CM066595 (DM)	Absent	Pathogenic	PS3 (S), PM1 (M), PM2 (M), PM6 (M), PP2 (P), PP3 (P), PP4 (P), PP5 (P)
72	M	41	Episodic ataxia	Early	SP	None	PRKCG (NM_002739.5)	c.380A>C	p.Gln127Pro	Het	19	54392986	\	A	C	Missense	Disease causing	High damage	Damaging	Damaging	Damaging	NA	Damaging	Pathogenic	Pathogenic	Damaging	Damaging	Damaging	Pathogenic	Pathogenic	Tolerated	Damaging	Damaging	3.71	Possibly damaging	Possibly damaging	Pathogenic	26.4	\	\	Absent	Absent	\	Absent	Likely pathogenic	PM1 (M), PM2 (M), PM5 (M), PM6 (M), PP2(P), PP3 (P), PP4(P), PP5 (P)
73	F	49	Ataxia myoclonus	Late	SP	None	PRKCG (NM_002739.5)	c.230G>A	p.Cys77Tyr	Het	19	54387442	\	G	A	Missense	Disease causing	High damage	Damaging	Damaging	Damaging	Deleterious	Damaging	Pathogenic	Pathogenic	Damaging	Damaging	Damaging	Pathogenic	Pathogenic	Damaging	Damaging	Tolerated	4.6799	Probably Damaging	Probably Damaging	Pathogenic	26.3	\	\	Absent	Absent	\	Absent	Likely pathogenic	PM1 (M), PM2 (M), PM5 (M), PM6 (M), PP3 (M), PP2 (P), PP4 (P), PP5 (P)
74	F	14	Spinocerebellar ataxia	Childhood	SP	None	PRKCG (NM_002739.5)	c.419G>A	p.Arg140Gln	Het	19	54393161	rs770016586	G	A	Missense	Disease causing/Polymorphism	Low damage	Tolerated/Damaging	Damaging	Neutral	NA	Tolerated/Damaging	Benign	Pathogenic	Damaging	Damaging	Damaging	Benign	Benign	Tolerated	Damaging	Damaging	4.7399	Benign	Benign	Probably pathogenic	25.3	\	\	2.034e-05	0	\	Absent	Likely pathogenic	PM1 (M), PM2 (M), PP2 (P), PP3 (P), PP4 (P), PP5 (P)
75	F	66	Spinocerebellar ataxia	Late	AD	None	PRNP (NM_001080123.3)	c.305C>T	p.Pro102Leu	Het	20	4680171	rs74315401	C	T	Missense	Disease causing	NA	Damaging	Damaging	Damaging	Deleterious	Tolerated	Pathogenic	Pathogenic	Damaging	Damaging	Damaging	Pathogenic	Pathogenic	Tolerated	Damaging	Damaging	5.1799	Probably Damaging	Probably Damaging	Probably pathogenic	26	\	\	Absent	Absent	CM890102 (DM)	2/0	Pathogenic	PP5 (VS), PS3 (S), PM1 (M), PM2 (M), PP2 (P), PP3 (P), PP4 (P)
76	M	45	Spinocerebellar ataxia	Late	SP	None	PSEN1 (NM_000021.4)	c.300dupT	p.Lys101Ter	Het	14	73637718	\	\	T	Frameshift	\	\	\	\	\	\	\	\	\	\	\	\	\	\	\	\	\	\	\	\	\	\	\	\	Absent	Absent	\	Absent	Pathogenic	PVS1 (VS), PM2 (M), PM6 (M), PP3 (P), PP4 (P)
77	F	10	Ataxia myoclonus	Childhood	SP	2	RARS2 (NM_020320.5)	c.1037C>T	p.Thr346Ile	Het	6	88229973	\	G	A	Missense	Disease causing	Low damage	Tolerated	Damaging	Damaging	Deleterious	Tolerated	Pathogenic	Pathogenic	Tolerated	Tolerated	Neutral	Uncertain	Uncertain	Damaging	Tolerated	Tolerated	5.76	Possibly damaging	Possibly damaging	Pathogenic	25.1	\	\	Absent	Absent	\	Absent	Likely pathogenic	PP3 (S), PM2 (M), PP2 (P), PP4 (P)
77	F	10	Ataxia myoclonus	Childhood	SP	2	RARS2 (NM_020320.5)	c.517G>A	p.Asp173Asn	Het	6	88255352	rs769045045	C	T	Missense	Disease causing	High damage	Damaging	Damaging	Damaging	Deleterious	Tolerated	Pathogenic	Pathogenic	Damaging	Damaging	Damaging	Pathogenic	Pathogenic	Tolerated	Damaging	Damaging	6.17	Probably Damaging	Probably Damaging	Probably pathogenic	33	\	\	1.396e-05	0	\	Absent	Likely pathogenic	PM2 (M), PP3 (M), PP2(P), PP4 (P)
78	F	27	Spastic ataxia	Childhood	SP	1	RNF170 (NM_030954.4)	c.566T>G	p.Phe189Cys	Het	8	42711513	\	A	C	Missense	Disease causing	Medium damage	Damaging	Damaging	Damaging	Deleterious	Tolerated	Pathogenic	Pathogenic	Damaging	Damaging	Damaging	Benign	Pathogenic	Damaging	Damaging	Damaging	6.0799	Probably Damaging	Probably Damaging	Pathogenic	29.2	\	\	Absent	Absent	\	Absent	Likely pathogenic	PM2 (M), PM6 (M), PP3 (P), PP4 (P)
79	F	45	Spinocerebellar ataxia	Early	SP	2	RNF216 (NM_207111.4)	c.2061+3A>G	\	Het	7	5751389	\	T	C	Splicing	\	\	\	\	\	\	\	\	\	\	\	\	\	\	\	\	\	\	\	\	\	\	Alteration of the WT donor site, most probably affecting splicing	0.94 --> 0.69	Absent	Absent	\	Absent	Likely pathogenic	PM1 (M), PM2 (M), PP3 (P), PP4 (P), PP5 (P)
79	F	45	Spinocerebellar ataxia	Early	SP	2	RNF216 (NM_207111.4)	c.1849A>G	p.Met617Val	Het	7	5752479	rs200769983	T	C	Missense	Disease causing	Medium damage	Tolerated	Damaging	Damaging	Deleterious	Tolerated	Pathogenic	Pathogenic	Tolerated	Damaging	Damaging	Benign	Uncertain	Tolerated	Tolerated	Tolerated	5.7199	Benign	NA	Pathogenic	24.7	\	\	1.066e-05	0	\	Absent	Likely pathogenic	PM1 (M), PM2 (M), PP3 (P), PP4(P), PP5 (P), BP1 (P)
80	M	52	Spinocerebellar ataxia	Childhood	SP	None	SETX (NM_015046.7)	c.7292dupA	p.Asn2431LysfsTer19	Hom	9	135140368	\	\	T	Frameshift	\	\	\	\	\	\	\	\	\	\	\	\	\	\	\	\	\	\	\	\	\	\	\	\	Absent	Absent	\	Absent	Pathogenic	PVS1 (VS), PM2 (M), PP3 (P), PP4 (P)
81	M	87	Spinocerebellar ataxia	Late	SP	None	SETX (NM_015046.7)	c.5591A>C	p.Gln1864Pro	Het	9	135173657	rs375747001	T	G	Missense	Disease causing	Medium damage	Damaging	Damaging	Neutral	Neutral	Damaging	Benign	Pathogenic	Damaging	Damaging	Damaging	Benign	Benign	Tolerated	Damaging	Damaging	5.7199	Probably Damaging	Possibly damaging	Pathogenic	25.1	\	\	4.243e-05	0	\	Absent	Likely pathogenic	PM2 (M), PM6 (M), PM1 (P), PP3 (P), PP4 (P)
82	F	5	Episodic ataxia	Childhood	SP	2	SLC2A1 (NM_006516.3)	c.136C>T	p.Gln46Ter	Het	1	43396856	\	G	A	Nonsense	\	\	\	\	\	\	\	\	\	\	\	\	\	\	\	\	\	\	\	\	\	\	\	\	Absent	Absent	CM139905 (DM)	Absent	Pathogenic	PVS1 (VS), PS2 (S), PM1 (M), PM2 (M), PP3 (P), PP4 (P), PP5 (P)
83	F	15	Episodic ataxia	Childhood	SP	2	SLC2A1 (NM_006516.3)	c.985G>A	p.Glu329Lys	Het	1	43394692	\	C	T	Missense	Disease causing	Medium damage	Tolerated	Damaging	Damaging	Deleterious	Damaging	Pathogenic	Pathogenic	Damaging	Damaging	Damaging	Pathogenic	Pathogenic	Damaging	Damaging	Damaging	5.5199	Probably Damaging	Probably Damaging	Pathogenic	33	\	\	Absent	Absent	\	Absent	Pathogenic	PP3 (VS), PS2 (S), PM1 (M), PM2 (M), PM5 (M), PP2 (P), PP4 (P), PP5 (P)
84	M	6	Spinocerebellar ataxia	Childhood	SP	None	SLC9A6 (NM_001177651)	Exon 4-7 deletion	\	Hem	X	\	\	\	\	Large deletion	\	\	\	\	\	\	\	\	\	\	\	\	\	\	\	\	\	\	\	\	\	\	\	\	\	\	\	Absent	Pathogenic	PVS1 (VS), PM6 (M), PP3 (P), PP4 (P)
85	F	71	Spastic ataxia	Late	SP	None	SPG7 (NM_003119.4)	c.1231G>A	p.Asp411Asn	Het	16	89598951	rs745444834	G	A	Missense	Disease causing	Medium damage	Damaging	Damaging	Damaging	Deleterious	Damaging	Pathogenic	Pathogenic	Damaging	Damaging	Damaging	Pathogenic	Pathogenic	Damaging	Damaging	Damaging	5.63	Probably Damaging	Probably Damaging	Probably pathogenic	27	\	\	Absent	Absent	CM164820 (DM)	Absent	Pathogenic	PP5 (VS), PM2 (M), PM5 (M), PP2 (P), PP3 (P), PP4 (P)
85	F	71	Spastic ataxia	Late	SP	None	SPG7 (NM_003119.4)	c.679C>T	p.Arg227Ter	Het	16	89592797	rs764791523	C	T	Nonsense	\	\	\	\	\	\	\	\	\	\	\	\	\	\	\	\	\	\	\	\	\	\	\	\	1.59e-05	0	CM164818 (DM)	Absent	Pathogenic	PVS1 (VS), PM2 (M), PP5 (M), PP3 (P), PP4 (P)
86	F	57	Spastic ataxia	Early	SP	None	SPG7 (NM_003119.4)	c.1529C>T	p.Ala510Val	Het	16	89613145	rs61755320	C	T	Missense	Disease causing	Medium damage	NA	Damaging	Damaging	Deleterious	Damaging	Pathogenic	Pathogenic	Damaging	NA	Damaging	Pathogenic	Pathogenic	Tolerated	Damaging	Damaging	5.42	Probably Damaging	Probably Damaging	Probably pathogenic	26.8	\	\	0.002879	2	CM085726 (DM)	117/16	Pathogenic	PP5 (VS), PS3 (S), PM2 (M), PM5 (M), PP2 (P), PP3 (P), PP4 (P)
86	F	57	Spastic ataxia	Early	SP	None	SPG7 (NM_003119.4)	c.1940C>A	p.Ala647Glu	Het	16	89620205	rs776380988	C	A	Missense	Disease causing	High damage	NA	Damaging	Damaging	Deleterious	Damaging	Pathogenic	Pathogenic	Damaging	NA	Damaging	Pathogenic	Pathogenic	Damaging	Damaging	Damaging	5.0599	Probably Damaging	Probably Damaging	Pathogenic	25.1	\	\	4.073e-06	0	\	Absent	Likely pathogenic	PM1 (M), PM2 (M), PP2 (P), PP3 (P), PP4 (P)
87	M	72	Spastic ataxia	Late	AR	None	SPG7 (NM_003119.4)	c.1529C>T	p.Ala510Val	Hom	16	89613145	rs61755320	C	T	Missense	Disease causing	Medium damage	NA	Damaging	Damaging	Deleterious	Damaging	Pathogenic	Pathogenic	Damaging	NA	Damaging	Pathogenic	Pathogenic	Tolerated	Damaging	Damaging	5.42	Probably Damaging	Probably Damaging	Probably pathogenic	26.8	\	\	0.002879	2	CM085726 (DM)	117/16	Pathogenic	PP5 (VS), PS3 (S), PM2 (M), PM5 (M), PP2 (P), PP3 (P), PP4 (P)
88	M	65	Spastic ataxia	Late	AR	2	SPG7 (NM_003119.4)	c.1529C>T	p.Ala510Val	Hom	16	89613145	rs61755320	C	T	Missense	Disease causing	Medium damage	NA	Damaging	Damaging	Deleterious	Damaging	Pathogenic	Pathogenic	Damaging	NA	Damaging	Pathogenic	Pathogenic	Tolerated	Damaging	Damaging	5.42	Probably Damaging	Probably Damaging	Probably pathogenic	26.8	\	\	0.002879	2	CM085726 (DM)	117/16	Pathogenic	PP5 (VS), PS3 (S), PM2 (M), PM5 (M), PP2 (P), PP3 (P), PP4 (P)
89	M	NA	Spastic ataxia	Early	AR	2	SPG7 (NM_003119.4)	Exon 2 deletion	\	Hom	16	\	\	\	\	Large deletion	\	\	\	\	\	\	\	\	\	\	\	\	\	\	\	\	\	\	\	\	\	\	\	\	\	\	\	Absent	Pathogenic	PVS1 (VS), PP5 (VS), PM2 (M), PP1 (P), PP3 (P), PP4 (P)
90	M	69	Spastic ataxia	Early	AR	None	SPG7 (NM_003119.4)	c.73_80delCCAGGCCC	p.Pro25GlyfsTer46	Het	16	89574898	\	CCAGGCCC	\	Frameshift	\	\	\	\	\	\	\	\	\	\	\	\	\	\	\	\	\	\	\	\	\	\	\	\	Absent	Absent	\	Absent	Pathogenic	PVS1 (VS), PM2 (M), PP3 (P), PP4 (P)
90	M	69	Spastic ataxia	Early	AR	None	SPG7 (NM_003119.4)	c.1940C>A	p.Ala647Glu	Het	16	89620205	rs776380988	C	A	Missense	Disease causing	High damage	NA	Damaging	Damaging	Deleterious	Damaging	Pathogenic	Pathogenic	Damaging	NA	Damaging	Pathogenic	Pathogenic	Damaging	Damaging	Damaging	5.0599	Probably Damaging	Probably Damaging	NA	25.1	\	\	4.073e-06	0	\	Absent	Likely pathogenic	PM1 (M), PM2 (M), PP2 (P), PP3 (P), PP4 (P)
91	M	46	Spastic ataxia	Early	SP	3	SPG7 (NM_003119.4)	Exon 2 deletion	\	Hom	16	\	\	\	\	Large deletion	\	\	\	\	\	\	\	\	\	\	\	\	\	\	\	\	\	\	\	\	\	\	\	\	\	\	\	Absent	Pathogenic	PVS1 (VS), PP5 (VS), PM2 (M), PP3 (P), PP4 (P)
92	F	63	Spastic ataxia	Late	AR	None	SPG7 (NM_003119.4)	c.1529C>T	p.Ala510Val	Het	16	89613145	rs61755320	C	T	Missense	Disease causing	Medium damage	NA	Damaging	Damaging	Deleterious	Damaging	Pathogenic	Pathogenic	Damaging	NA	Damaging	Pathogenic	Pathogenic	Tolerated	Damaging	Damaging	5.42	Probably Damaging	Probably Damaging	Probably pathogenic	26.8	\	\	0.002879	2	CM085726 (DM)	117/16	Pathogenic	PP5 (VS), PS3 (S), PM2 (M), PM5 (M), PP2 (P), PP3 (P), PP4 (P)
92	F	63	Spastic ataxia	Late	AR	None	SPG7 (NM_003119.4)	c.1972G>A	p.Ala658Thr	Het	16	89620237	\	G	A	Missense	Disease causing	High damage	NA	Damaging	Damaging	Deleterious	Damaging	Pathogenic	Pathogenic	Tolerated	NA	Damaging	Pathogenic	Pathogenic	Damaging	Damaging	Damaging	5.0599	Probably Damaging	Probably Damaging	Pathogenic	25	\	\	6.98e-06	0	CM186841 (DM)	1/2	Likely pathogenic	PM2 (M), PP5 (M), PP2 (P), PP3 (P), PP4 (P)
93	F	36	Congenital ataxia	Childhood	SP	None	SPTAN1 (NM_001363759.2)	c.4870C>T	p.Arg1624Cys	Het	9	131374089	\	C	T	Missense	Disease causing	Low damage	Tolerated	Damaging	Damaging	Deleterious	Tolerated	Pathogenic	Pathogenic	Damaging	Damaging	Damaging	Uncertain	Uncertain	Tolerated	Tolerated	Tolerated	5.6599	Possibly damaging	NA	NA	31	\	\	Absent	Absent	\	Absent	Likely pathogenic	PM2 (M), PM6 (M), PP3 (P), PP4 (P), BP1 (P)
94	M	60	Spinocerebellar ataxia	Late	SP	None	SPTBN2 (NM_006946.3)	c.5066G>A	p.Arg1689His	Het	11	66460131	rs764884402	C	T	Missense	Disease causing	Medium damage	Tolerated	Neutral	Neutral	Deleterious	Tolerated	Pathogenic	Pathogenic	Damaging	Damaging	Damaging	Uncertain	Uncertain	Tolerated	Tolerated	Tolerated	4.9099	Probably Damaging	Possibly damaging	Probably pathogenic	26.8	\	\	2.234e-05	0	\	4/0	Likely pathogenic	PM2 (M), PM6 (M), PP3 (P), PP4 (P), BP1 (P)
95	M	26	Spinocerebellar ataxia	Early	SP	2	SPTBN2 (NM_006946.3)	c.1438C>T	p.Arg480Trp	Het	11	66475202	rs397514749	G	A	Missense	Disease causing	High damage	Tolerated	Damaging	Damaging	Deleterious	Damaging	Pathogenic	Pathogenic	Damaging	Damaging	Damaging	Pathogenic	Pathogenic	Damaging	Damaging	Tolerated	3.5499	Probably Damaging	Probably Damaging	Pathogenic	25.8	\	\	Absent	Absent	CM1314430 (DM)	Absent	Pathogenic	PS2 (S), PS3 (S), PM2 (M), PP5 (M), PP3 (P), PP4 (P)
96	M	54	Spinocerebellar ataxia	Late	AR	1	SPTBN2 (NM_006946.3)	c.157+1G>A	\	Het	11	66488554	\	C	T	Splicing	\	\	\	\	\	\	\	\	\	\	\	\	\	\	\	\	\	\	\	\	\	\	\	\	Absent	Absent	\	Absent	Pathogenic	PVS1 (VS), PM2 (M), PP3 (P), PP4 (P)
96	M	54	Spinocerebellar ataxia	Late	AR	1	SPTBN2 (NM_006946.3)	c.1843C>T	p.Arg615Trp	Het	11	66472904	rs1207850001	G	A	Missense	Disease causing	High damage	Tolerated	Damaging	Damaging	Deleterious	Damaging	Pathogenic	Pathogenic	Damaging	Damaging	Damaging	Uncertain	Uncertain	Tolerated	Tolerated	Tolerated	3.5099	Probably Damaging	Probably Damaging	Pathogenic	24.1	\	\	1.087e-05	0	\	Absent	Likely pathogenic	PM2 (M), PM3 (M), PP3 (P), PP4 (P), BP1 (P)
97	M	63	Spinocerebellar ataxia	Late	AD	5	STUB1 (NM_005861.4)	c.97G>A	p.Gly33Ser	Het	16	730622	\	G	A	Missense	Disease causing	High damage	Damaging/Tolerated	Damaging	Damaging	Unknown	Damaging	Pathogenic	Pathogenic	Damaging	Damaging	Damaging	Pathogenic	Pathogenic	Tolerated	Damaging	Damaging	2.5599	Probably Damaging	Probably Damaging	Probably pathogenic	24.7	\	\	Absent	Absent	CM1917939 (DM)	Absent	Pathogenic	PP5 (S), PM2 (M), PP1 (M), PP3 (M), PP2 (P), PP4 (P)
98	M	52	Spinocerebellar ataxia	Early	AD	1	STUB1 (NM_005861.4)	c.689_692delACCT	p.Tyr230CysfsTer9	Het	16	732182	rs754446573	CTAC	\	Frameshift	\	\	\	\	\	\	\	\	\	\	\	\	\	\	\	\	\	\	\	\	\	\	\	\	7.985e-06	0	CD145142 (DM)	Absent	Pathogenic	PVS1 (VS), PP5 (S), PM1 (M), PM2 (M), PP1 (P), PP3 (P), PP4 (P)
99	M	61	Spinocerebellar ataxia	Late	AD	4	STUB1 (NM_005861.4)	c.682C>T	p.Pro228Ser	Het	16	732177	\	C	T	Missense	Disease causing	High damage	Tolerated	Damaging	Damaging	Neutral	Damaging	Pathogenic	Pathogenic	Damaging	Damaging	Damaging	Uncertain	Uncertain	Damaging	Tolerated	Tolerated	3.19	Probably Damaging	Probably Damaging	Pathogenic	24.8	\	\	Absent	Absent	CM1917940 (DM)	Absent	Pathogenic	PP5 (S), PM1 (M), PM2 (M), PP1 (P), PP2 (P), PP3 (P), PP4 (P)
100	F	53	Spinocerebellar ataxia	Early	SP	2	STUB1 (NM_005861.4)	c.199G>A	p.Ala67Thr	Het	16	731191	\	G	A	Missense	Disease causing	High damage	Tolerated	Damaging	Damaging	Deleterious	Damaging	Pathogenic	Pathogenic	Damaging	Damaging	Damaging	Uncertain	Pathogenic	Damaging	Damaging	Damaging	4.3	Probably Damaging	Probably Damaging	Pathogenic	29	\	\	Absent	Absent	\	Absent	Pathogenic	PS2 (S), PM2 (M), PP3 (M), PP5 (M), PP2 (P), PP4 (P)
101	F	48	Spinocerebellar ataxia	Late	AD	None	STUB1 (NM_005861.4)	c.673C>T	p.Arg225Ter	Het	16	732168	rs1395191127	C	T	Nonsense	\	\	\	\	\	\	\	\	\	\	\	\	\	\	\	\	\	\	\	\	\	\	\	\	4.082e-06	0	\	Absent	Pathogenic	PVS1 (VS), PP5 (M), PM1 (M), PM2 (M), PP3 (P), PP4 (P)
102	F	55	Spinocerebellar ataxia	Late	SP	None	STUB1 (NM_005861.4)	c.721C>T	p.Arg241Trp	Het	16	732216	rs760424025	C	T	Missense	Disease causing	Medium damage	Tolerated	Damaging	Damaging	Deleterious	Damaging	Pathogenic	Pathogenic	Damaging	Damaging	Damaging	Uncertain	Pathogenic	Damaging	Tolerated	Tolerated	3.3199	Probably Damaging	Probably Damaging	Pathogenic	31	\	\	8.149e-06	0	\	Absent	Likely pathogenic	PM1 (M), PM2 (M), PM5 (MP), PM6 (M), PP5 (M), PP3 (M), PP2 (P), PP4 (P)
103	M	48	Spastic ataxia	Late	SP	None	STUB1 (NM_005861.4)	c.433A>C	p.Lys145Gln	Het	16	731512	rs146251364	A	C	Missense	Disease causing	Medium damage	Tolerated	Damaging	Damaging	Deleterious	Damaging	Benign	Pathogenic	Damaging/Tolerated	Damaging/Tolerated	Damaging	Benign	Pathogenic	Damaging	Tolerated	Tolerated	4.59	Benign	Benign	Pathogenic	23.9	\	\	0.0006098	1	CM145141 (DM)	18/0	Pathogenic	PP5 (VS), PS3 (S), PM2 (M), PP3 (M), PP2 (P), PP4 (P)
104	M	52	Spinocerebellar ataxia	Late	AD	None	STUB1 (NM_005861.4)	c.170C>T	p.Pro57Leu	Het	16	731162	\	C	T	Missense	Disease causing	Medium damage	Tolerated	Damaging	Damaging	Deleterious	Damaging	Pathogenic	Pathogenic	Damaging	Damaging	Damaging	Uncertain	Pathogenic	Damaging	Damaging	Damaging	4.3	Probably Damaging	Possibly damaging	Pathogenic	29.5	\	\	Absent	Absent	\	Absent	Likely pathogenic	PM2 (M), PP3 (M), PP5 (M), PP2 (P), PP4 (P)
105	F	67	Spastic ataxia	Late	AD	1	STUB1 (NM_005861.4)	c.818_819dupGC	p.Pro274AlafsTer3	Het	16	732397	\	\	GC	Frameshift	\	\	\	\	\	\	\	\	\	\	\	\	\	\	\	\	\	\	\	\	\	\	\	\	Absent	Absent	\	Absent	Pathogenic	PVS1 (VS), PM2 (M), PP5 (M), PP1 (P), PP3 (P), PP4 (P)
106	F	70	Spastic ataxia	Late	AD	1	STUB1 (NM_005861.4)	c.791_792delTG	p.Val264GlyfsTer4	Het	16	732368	\	TG	\	Frameshift	\	\	\	\	\	\	\	\	\	\	\	\	\	\	\	\	\	\	\	\	\	\	\	\	Absent	Absent	\	Absent	Pathogenic	PVS1 (VS), PM2 (M), PP5 (M), PP1 (P), PP3 (P), PP4 (P)
107	F	60	Spinocerebellar ataxia	Early	SP	None	STUB1 (NM_005861.4)	c.823_824delCT	p.Leu275AspfsTer16	Het	16	732400	rs748984540	CT	\	Frameshift	\	\	\	\	\	\	\	\	\	\	\	\	\	\	\	\	\	\	\	\	\	\	\	\	3.99e-06	0	CD1817553 (DM)	Absent	Pathogenic	PVS1 (VS), PP5 (VS), PM2 (M), PM6 (M), PP3(P), PP4 (P)
108	F	NA	Spinocerebellar ataxia	NA	SP	None	STXBP1 (NM_003165.5)	c.874C>T	p.Arg292Cys	Het	9	130430438	rs786205598	C	T	Missense	Disease causing	Medium damage	Tolerated	Damaging	Damaging	Deleterious	Tolerated/Damaging	Pathogenic	Pathogenic	Damaging	Damaging	Damaging	Pathogenic	Pathogenic	Damaging	Damaging	Damaging	5.65	Probably Damaging	Possibly damaging	Pathogenic	29.1	\	\	Absent	Absent	CM162486 (DM)	1/0	Pathogenic	PP5 (VS), PS3 (S), PM1 (M), PM2 (M), PM5 (M), PM6 (M), PP2 (P), PP3 (P), PP4 (P)
109	F	9	Spinocerebellar ataxia	Childhood	SP	2	STXBP1 (NM_003165.5)	c.434A>G	p.Tyr145Cys	Het	9	130425488	\	A	G	Missense	Disease causing	Medium damage	Tolerated	Damaging	Damaging	Deleterious	Tolerated/Damaging	Pathogenic	Pathogenic	Damaging	Damaging	Damaging	Uncertain	Pathogenic	Tolerated	Damaging	Damaging	5.6399	Probably Damaging	Possibly damaging	Pathogenic	25.7	\	\	Absent	Absent	\	Absent	Pathogenic	PS2 (S), PM2 (M), PM5 (M), PP2 (P), PP3 (P), PP4 (P)
110	F	48	Episodic ataxia	Late	SP	None	STXBP1 (NM_003165.5)	c.298C>T	p.Arg100Trp	Het	9	130422360	rs764758291	C	T	Missense	Disease causing	Medium damage	Tolerated	Damaging	Damaging	Deleterious	Tolerated/Damaging	Pathogenic	Pathogenic	Damaging	Damaging	Damaging	Uncertain	Pathogenic	Tolerated	Damaging	Damaging	4.59	Probably Damaging	Probably Damaging	Pathogenic	31	\	\	3.98e-06	0	\	Absent	Likely pathogenic	PM1 (M), PM2 (M), PM6 (M), PP3 (M), PP2 (P), PP4 (P)
111	M	32	Spinocerebellar ataxia	Early	SP	2	SYNE1 (NM_182961.4)	c.15049C>T	p.Gln5017Ter	Hom	6	152647675	\	G	A	Nonsense	\	\	\	\	\	\	\	\	\	\	\	\	\	\	\	\	\	\	\	\	\	\	\	\	Absent	Absent	\	Absent	Pathogenic	PVS1 (VS), PM2 (M), PP3 (P), PP4 (P)
112	M	61	Spinocerebellar ataxia	Late	SP	None	SYNE1 (NM_182961.4)	c.7085dupA	p.Asn2362LysfsTer4	Het	6	152720903	\	\	T	Frameshift	\	\	\	\	\	\	\	\	\	\	\	\	\	\	\	\	\	\	\	\	\	\	\	\	Absent	Absent	\	Absent	Pathogenic	PVS1 (VS), PM2 (M), PP3 (P), PP4 (P)
112	M	61	Spinocerebellar ataxia	Late	SP	None	SYNE1 (NM_182961.4)	c.6724-1G>A	\	Het	6	152725450	\	C	T	Splicing	\	\	\	\	\	\	\	\	\	\	\	\	\	\	\	\	\	\	\	\	\	\	\	\	Absent	Absent	\	Absent	Pathogenic	PVS1 (VS), PM2 (M), PP3 (P), PP4 (P)
113	F	39	Spastic ataxia	Early	AR	1	SYNE1 (NM_182961.4)	c.4609C>T	p.Arg1537Ter	Hom	6	152751697	\	G	A	Nonsense	\	\	\	\	\	\	\	\	\	\	\	\	\	\	\	\	\	\	\	\	\	\	\	\	Absent	Absent	\	Absent	Pathogenic	PVS1 (VS), PM2 (M), PP3 (P), PP4 (P)
114	F	38	Spastic ataxia	Early	AR	1	SYNE1 (NM_182961.4)	c.7911G>A	p.Trp2637Ter	Het	6	152712505	\	C	T	Nonsense	\	\	\	\	\	\	\	\	\	\	\	\	\	\	\	\	\	\	\	\	\	\	\	\	Absent	Absent	\	Absent	Pathogenic	PVS1 (VS), PM2 (M), PP1 (P), PP3 (P), PP4 (P)
114	F	38	Spastic ataxia	Early	AR	1	SYNE1 (NM_182961.4)	c.3130C>T	p.Arg1044Ter	Het	6	152772238	rs757719808	G	A	Nonsense	\	\	\	\	\	\	\	\	\	\	\	\	\	\	\	\	\	\	\	\	\	\	\	\	3.977e-06	0	\	Absent	Pathogenic	PVS1 (VS), PM2 (M), PP1 (P), PP3 (P), PP4 (P)
115	M	3	Spinocerebellar ataxia	Childhood	SP	2	SYNE2 (NM_182914.2)	c.2970C>A	p.Tyr990Ter	Het	14	64463694	\	C	A	Nonsense	\	\	\	\	\	\	\	\	\	\	\	\	\	\	\	\	\	\	\	\	\	\	\	\	Absent	Absent	\	Absent	Pathogenic	PVS1 (VS), PS2 (S), PM2 (M), PP3 (P), PP4 (P)
116	M	42	Spastic ataxia	Early	SP	None	TMEM240 (NM_001114748.1)	c.509C>T	p.Pro170Leu	Het	1	1470752	rs606231451	G	A	Missense	Disease causing	Low damage	NA	Damaging	Damaging	NA	Damaging	Pathogenic	Benign	Damaging	Damaging	Damaging	Benign	Pathogenic	Tolerated	Tolerated	Tolerated	2.8499	Possibly damaging	Possibly damaging	Pathogenic	23.8	\	\	Absent	Absent	CM148746 (DM)	1/0	Pathogenic	PP5 (VS), PS3 (S), PM2 (M), PM6 (M), PP2 (P), PP3 (P), PP4 (P)
117	M	46	Episodic ataxia	Late	AD	None	TMEM240 (NM_001114748.1)	c.509C>T	p.Pro170Leu	Het	1	1470752	rs606231451	G	A	Missense	Disease causing	Low damage	NA	Damaging	Damaging	NA	Damaging	Pathogenic	Benign	Damaging	Damaging	Damaging	Benign	Pathogenic	Tolerated	Tolerated	Tolerated	2.8499	Possibly damaging	Possibly damaging	Pathogenic	23.8	\	\	Absent	Absent	CM148746 (DM)	1/0	Pathogenic	PP5 (VS), PS3 (S), PM2 (M), PP1 (P), PP2 (P), PP3 (P), PP4 (P)
118	M	7	Spinocerebellar ataxia	Childhood	SP	2	TMEM240 (NM_001114748.1)	c.196G>A	p.Gly66Arg	Het	1	1471146	rs1057518011	C	T	Missense	Disease causing	Low damage	NA	Damaging	Damaging	NA	Damaging	Benign	Pathogenic	Damaging	Damaging	Damaging	Benign	Benign	Damaging	Tolerated	Tolerated	3.46	Probably Damaging	Probably Damaging	Pathogenic	32	\	\	Absent	Absent	\	1/0	Pathogenic	PS2 (S), PM2 (M), PP3 (M), PP5 (M), PP2 (P), PP4 (P)
119	F	64	Spinocerebellar ataxia	Early	SP	None	TMEM240 (NM_001114748.1)	c.419T>A	p.Leu140Gln	Het	1	1470842	\	A	T	Missense	Disease causing	Neutral	NA	Damaging	Damaging	NA	Damaging	Benign	Pathogenic	Damaging	Damaging	Damaging	Benign	Benign	Damaging	Tolerated	Tolerated	2.5899	Probably Damaging	Possibly damaging	Pathogenic	23.6	\	\	Absent	Absent	\	Absent	Likely pathogenic	PM2 (M), PM6 (M), PP2 (P), PP3 (P), PP4 (P)
120	M	12	Spastic ataxia	Childhood	SP	None	TMEM240 (NM_001114748.1)	c.239C>T	p.Thr80Met	Het	1	1471103	rs606231454	G	A	Missense	Disease causing	Neutral	Tolerated	Damaging	Damaging	NA	Damaging	Pathogenic	Benign	Damaging	Damaging	Damaging	Benign	Benign	Tolerated	Tolerated	Tolerated	2.43	Probably Damaging	Possibly damaging	Pathogenic	21.7	\	\	3.738e-05	0	CM148748 (DM)	4/0	Pathogenic	PS3 (S), PM6 (M), PP5 (M), PP2 (P), PP3 (P), PP4 (P)
121	M	6	Ataxia myoclonus	Childhood	SP	2	TPP1 (NM_000391.4)	c.225A>G	p.Gln75=	Hom	11	6640011	rs368709098	T	C	Synonym	\	\	\	\	\	\	\	\	\	\	\	\	\	\	\	\	\	\	\	\	\	\	\	\	3.186e-05	0	CS003696 (DM)	0/1	Likely pathogenic	PP5 (S), PM2 (M), PP4 (P), BP4 (P)
122	F	64	Spinocerebellar ataxia	Late	SP	None	TRPC3 (NM_001130698.2)	c.1419delT	p.Val474CysfsTer29	Het	4	122833171	\	A	\	Frameshift	\	\	\	\	\	\	\	\	\	\	\	\	\	\	\	\	\	\	\	\	\	\	\	\	Absent	Absent	\	Absent	Pathogenic	PVS1 (VS), PM2 (M), PM6 (M), PP3 (P), PP4 (P)
123	F	73	Spinocerebellar ataxia	Late	SP	None	TTBK2 (NM_173500.4)	c.239T>A	p.Phe80Tyr	Het	15	43132610	rs778218227	A	T	Missense	Disease causing	Neutral	Tolerated	Damaging	Damaging	Deleterious	Tolerated	Benign	Pathogenic	Tolerated/Damaging	Tolerated/Damaging	Damaging	Benign	Benign	Damaging	Tolerated	Tolerated	5.3099	Possibly damaging	Possibly damaging	Probably pathogenic	25.9	\	\	4.008e-06	0	\	Absent	Likely pathogenic	PM2 (M), PM6 (M), PP3 (P), PP4 (P)
124	F	74	Spinocerebellar ataxia	Late	SP	2	TTPA (NM_000370.3)	c.553-1G>T	\	Hom	8	63976876	\	C	A	Splicing	\	\	\	\	\	\	\	\	\	\	\	\	\	\	\	\	\	\	\	\	\	\	\	\	Absent	Absent	\	Absent	Pathogenic	PVS1 (VS), PM2 (M), PP3 (P), PP4 (P)
125	M	53	Spinocerebellar ataxia	Late	SP	None	WFS1 (NM_006005.3)	c.1291G>C	p.Glu431Gln	Het	4	6302813	\	G	C	Missense	Disease causing	Medium damage	Damaging	Damaging	Damaging	Deleterious	Damaging	Pathogenic	Pathogenic	Damaging	Damaging	Damaging	Pathogenic	Pathogenic	Damaging	Damaging	Damaging	4.73	Probably Damaging	Probably Damaging	Pathogenic	24.4	\	\	Absent	Absent	\	Absent	Likely pathogenic	PM1 (M), PM2 (M), PP2 (P), PP3 (P), PP4 (P)
125	M	53	Spinocerebellar ataxia	Late	SP	None	WFS1 (NM_006005.3)	c.1523A>G	p.Tyr508Cys	Het	4	6303045	rs1477371498	A	G	Missense	Disease causing	Medium damage	Damaging	Damaging	Damaging	Deleterious	Damaging	Pathogenic	Pathogenic	Damaging	Damaging	Damaging	Pathogenic	Pathogenic	Tolerated	Damaging	Damaging	3.1099	Probably Damaging	Possibly damaging	Pathogenic	23.4	\	\	4e-06	0	\	Absent	Likely pathogenic	PM1 (M), PM2 (M), PP5 (M), PP2 (P), PP3 (P), PP4 (P)
