# Supplementary material for: NGS in Hereditary Ataxia: When Rare Becomes Frequent
Source: Int J Mol Sci. 2021 Aug 6;22(16):8490. doi: 10.3390/ijms22168490 (PMC8395181; doi:10.3390/ijms22168490)
Supplement: Supplementary file 1 [file ijms-22-08490-s001.zip › Table S4_revised 2.8.21.xlsx]

## Sheet: Sheet1
Index case	Gender	Age	Phenotype	Onset	Familiar history	Number of relatives available	Gene (RefSeq mRNA)	Mutation (cDNA)	Mutation (Protein)	Zigosity	Chromosome	Position	rsID	Reference	Alternate	Annotation	MutationTaster	Mutation assessor	FATHMM	FATHMM-MKL	FATHMM-XF	LRT	Deogen2	Eigen	Eigen PC	SIFT	SIFT4G	Provean	MVP	Revel	Primate AI	MetaSVM	MetalR	GERP	Polyphen-2 HumDiv	Polyphen-2 HumVar	UMD predictor	CADD Score	HSF	Fruitfly score (Wild type --> mutated)	gnomAD frequency	gnomAD homozygous count	HGMD	Genesis allele count (Heterozygous/Homozygous)	ACMG classification	ACMG criteria (VS=very strong, S=strong, M=moderate, P=supporting)
126	M	65	Spastic ataxia	Late	SP	None	CCDC88C (NM_001080414.4)	c.821C>T	p.Thr274Ile	Het	14	91804903	rs1324937983	G	A	Missense	Disease causing	Medium damage	Tolerated	Damaging	Damaging	Unknown	Tolerated	Pathogenic	Pathogenic	Tolerated	Tolerated	Damaging	Benign	Benign	Tolerated	Tolerated	Tolerated	5.6599	Possibly damaging	Possibly damaging	Pathogenic	26.8	\	\	5.772e-06	0	\	Absent	Likely pathogenic	PM2 (M), PM6 (M), PP3 (P), PP4 (P), BP1 (P)
126	M	65	Spastic ataxia	Late	SP	None	SEPSECS (NM_016955.4)	c.1393C>T	p.Arg465Ter	Het	4	25125666	rs773969315	G	A	Nonsense	\	\	\	\	\	\	\	\	\	\	\	\	\	\	\	\	\	\	\	\	\	\	\	\	2.124e-05	0	\	Absent	Pathogenic	PVS1 (VS), PM2 (M), PP3 (P), PP4 (P)
127	F	59	Spinocerebellar ataxia	Early	AR	None	SETX (NM_015046.7)	c.1468G>A	p.Val490Ile	Het	9	135205517	rs763545230	C	T	Missense	Disease causing	Low damage	Damaging	Damaging	Damaging	Deleterious	Tolerated	Pathogenic	Pathogenic	Damaging	Damaging	NA	Benign	Benign	Tolerated	Damaging	Damaging	5.82	Probably Damaging	Probably Damaging	Probable polymorphism	25.5	\	\	2.79e-05	0	CM181918 (DM?)	1/0	Uncertain significance	PM2 (M), PP3 (P), PP4 (P)
128	F	56	Spastic ataxia	Late	SP	1	SPAST (NM_014946.4)	c.1735A>C	p.Asn579His	Het	2	32379449	rs144594804	A	C	Missense	Disease causing	Low damage	Damaging	Damaging	Damaging	Deleterious	Damaging	Pathogenic	Pathogenic	Tolerated/Damaging	Tolerated	Damaging	Pathogenic	Pathogenic	Tolerated	Damaging	Damaging	5.63	Benign	Benign	Pathogenic	23.9	\	\	0.0003899	0	CM156936 (DM)	Absent	Uncertain significance	PM1 (M), PM6 (M), PP2 (P), PP3 (P), PP4 (P), BS1 (S), BS2 (S)
129	M	65	Spinocerebellar ataxia	Early	SP	None	SACS (NM_014363.6)	c.1417A>G	p.Asn473Asp	Het	13	23929334	\	C	T	Missense	Disease causing	Medium damage	Tolerated	Damaging	Damaging	Deleterious	Damaging	Pathogenic	Pathogenic	Damaging	Damaging	NA	Benign	Benign	Tolerated	Tolerated	Tolerated	5.579	Possibly damaging	Probably Damaging	Probably pathogenic	24	\	\	\	\	\	Absent	Uncertain significance	PM2 (M), PP2 (P), PP3 (P), PP4 (P)
130	M	73	Episodic ataxia	Late	SP	None	ATP1A2 (NM_000702.3)	c.2285-2A>C	\	Het	1	160105627	\	A	C	Splicing	\	\	\	\	\	\	\	\	\	\	\	\	\	\	\	\	\	\	\	\	\	\	\	\	Absent	Absent	\	Absent	Pathogenic	PVS1 (VS), PM2 (M), PM6 (M), PP3 (P), PP4 (P)
130	M	73	Episodic ataxia	Late	SP	None	TUBB3 (NM_006086.4)	c.1024G>A	p.Val342Met	Het	16	90001883	rs1210717639	G	A	Missense	Disease causing	High damage	Damaging	Damaging	Damaging	Deleterious	Damaging	Pathogenic	Pathogenic	Damaging	Damaging	Neutral	Pathogenic	Pathogenic	Damaging	Damaging	Damaging	4.6599	Probably Damaging	NA	Pathogenic	28.9	\	\	Absent	Absent	\	Absent	Likely pathogenic	PM2 (M), PM6 (M), PP2 (P), PP3 (P), PP4 (P)
131	F	54	Spastic ataxia	Late	SP	None	CYP7B1 (NM_004820.5)	c.806delA	p.Asp269ValfsTer14	Het	8	65528292	\	T	\	Frameshift	\	\	\	\	\	\	\	\	\	\	\	\	\	\	\	\	\	\	\	\	\	\	\	\	Absent	Absent	\	Absent	Pathogenic	PVS1 (VS), PM2 (M), PP3 (P), PP4 (P)
132	M	68	Spinocerebellar ataxia	Late	SP	None	SETX (NM_015046.7)	c.482T>G	p.Val161Gly	Het	9	135218093	\	A	C	Missense	Disease causing	Low damage	Damaging	Damaging	Damaging	Deleterious	Tolerated	Pathogenic	Pathogenic	Damaging	Damaging	NA	Pathogenic	Pathogenic	Tolerated	Damaging	Damaging	5.5999	Probably Damaging	Probably Damaging	Pathogenic	26.4	\	\	Absent	Absent	\	Absent	Likely pathogenic	PM2 (M), PM6 (M), PP3 (P), PP4 (P)
133	F	34	Spinocerebellar ataxia	Early	SP	None	LYST (NM_000081.4)	c.5590G>T	p.Val1864Leu	Het	1	235938257	rs139694536	C	A	Missense	Disease causing	Medium damage	Tolerated	Damaging	Damaging	Neutral	Tolerated	Pathogenic	Pathogenic	Damaging	Damaging	NA	Benign	Benign	Tolerated	Damaging	Damaging	5.4499	Probably Damaging	Probably Damaging	Probably pathogenic	26.4	\	\	7.99e-06	0	\	1/0	Uncertain significance	PM2 (M), PP3 (P), PP4 (P), BP1 (P)
134	F	31	Spastic ataxia	Early	SP	1	APOB (NM_000384.3)	c.3400A>G	p.Arg1134Gly	Het	2	21238350	rs769299791	T	C	Missense	Disease causing	NA	Tolerated	Damaging	Damaging	Deleterious	NA	Pathogenic	Pathogenic	Damaging	Damaging	Damaging	Benign	Benign	Tolerated	Tolerated	Tolerated	5.4899	Probably Damaging	Probably Damaging	Pathogenic	26.6	\	\	7.955e-06	0	\	Absent	Uncertain significance	PM2 (M), PP3 (P), PP4 (P)
135	F	77	Spinocerebellar ataxia	Late	AD	None	HARS1 (NM_002109.6)	c.202C>T	p.Arg68Trp	Het	5	140062783	rs757279674	G	A	Missense	Disease causing/Polymorphism	Medium damage	Tolerated	Damaging	Damaging	Deleterious	Damaging/Tolerated	Pathogenic	Pathogenic	Damaging	Damaging	Damaging	Pathogenic	Uncertain	Tolerated	Tolerated	Tolerated	3.64	Probably Damaging	Possibly damaging	Pathogenic	26.4	\	\	1.989e-05	0	\	Absent	Uncertain significance	PM2 (M), PP3 (P), PP4 (P)
136	M	41	Spinocerebellar ataxia	Early	SP	None	WFS1 (NM_006005.3)	c.401C>T	p.Ala134Val	Het	4	6290799	rs746010848	C	T	Missense	Disease causing/Polymorphism	Medium damage	Damaging	Damaging	Damaging	Deleterious	Damaging	Pathogenic	Pathogenic	Damaging	Damaging	NA	Pathogenic	Pathogenic	Tolerated	Damaging	Damaging	4.25	Probably Damaging	Possibly damaging	Probably pathogenic	23.6	\	\	9.709e-06	0	\	Absent	Uncertain significance	PM2 (M), PP2(P), PP3 (P), PP4 (P)
136	M	41	Spinocerebellar ataxia	Early	SP	None	SPG11 (NM_025137.4)	c.304C>T	p.Pro102Ser	Het	15	44952768	rs758322703	G	A	Missense	Disease causing/Polymorphism	Medium damage	Damaging	Neutral	Damaging	Deleterious	Tolerated	Pathogenic	Pathogenic	Tolerated	Tolerated/Damaging	NA	Benign	Benign	Tolerated	Damaging	Damaging	5.6599	Possibly damaging	Possibly damaging	Probably pathogenic	22.4	\	\	3.58e-05	0	\	2/0	Uncertain significance	PM2 (M), PP3 (P), PP4 (P)
136	M	41	Spinocerebellar ataxia	Early	SP	None	DNMT1 (NM_001130823.3)	c.4636C>T	p.Pro1546Ser	Het	19	10246817	\	G	A	Missense	Disease causing/Polymorphism	Medium damage	Damaging	Damaging	Damaging	Deleterious	Damaging	Pathogenic	Pathogenic	Damaging	Damaging	NA	Benign	Pathogenic	Damaging	Damaging	Damaging	4.3499	NA	NA	Pathogenic	25.7	\	\	Absent	Absent	\	Absent	Likely pathogenic	PM1 (M), PM2 (M), PM6 (M), PP3 (P), PP4 (P), BP1 (P)
137	M	79	Episodic ataxia	Early	SP	None	TMEM67 (NM_153704.6)	c.2081C>A	p.Thr694Asn	Het	8	94809679	\	C	A	Missense	Disease causing	Medium damage	Damaging	Damaging	Damaging	Deleterious	Damaging	Benign	Benign	Tolerated	Tolerated	NA	Pathogenic	Benign	Tolerated	Damaging	Damaging	3.8399	Possibly damaging	Possibly damaging	Pathogenic	24	\	\	Absent	Absent	\	Absent	Likely pathogenic	PM1 (M), PM2 (M), PP2 (P), PP3 (P), PP4 (P)
137	M	79	Episodic ataxia	Early	SP	None	AMACR (NM_001167595.2)	c.541G>T	p.Asp181Tyr	Het	5	34004690	rs1447617401	C	A	Missense	Disease causing	High damage	Tolerated	Damaging	Damaging	Deleterious	Tolerated/Damaging	Pathogenic	Pathogenic	Damaging	Damaging	Damaging	Pathogenic	Pathogenic	Tolerated	Damaging	Damaging	5.92	Probably Damaging	Probably Damaging	Pathogenic	32	\	\	3.977e-06	0	\	Absent	Uncertain significance	PM2 (M), PP3 (P), PP4 (P), BP1 (P)
138	M	37	Spinocerebellar ataxia	Early	SP	None	PNPLA6 (NM_001166111.2)	c.70dupG	p.Ala24GlyfsTer148	Het	19	7600713	rs1568403627	\	G	Frameshift	\	\	\	\	\	\	\	\	\	\	\	\	\	\	\	\	\	\	\	\	\	\	\	\	6.905e-06	0	\	Absent	Pathogenic	PVS1 (VS), PM2 (M), PP3 (P), PP4 (P)
139	M	63	Congenital ataxia	Childhood	SP	None	PPT1 (NM_000310.4)	c.665T>C	p.Leu222Pro	Het	1	40544293	rs386833661	A	G	Missense	Disease causing	High damage	Damaging	Damaging	Damaging	Deleterious	Damaging	Pathogenic	Pathogenic	Damaging	Damaging	Damaging	Pathogenic	Pathogenic	Tolerated	Damaging	Damaging	5.4299	Probably Damaging	Probably Damaging	Pathogenic	29.8	\	\	Absent	Absent	CM023969 (DM)	Absent	Likely pathogenic	PM1 (M), PM2 (M), PP5 (M), PP2 (P), PP3 (P), PP4 (P)
140	F	59	Spinocerebellar ataxia	Early	SP	None	CACNA1G (NM_018896.5)	c.2740G>A	p.Val914Ile	Het	17	48669200	rs1051546563	G	A	Missense	Disease causing	Low damage	Damaging	Damaging	Damaging	Deleterious	Tolerated/Damaging	Pathogenic	Pathogenic	Tolerated/Damaging	Tolerated/Damaging	NA	Benign	Pathogenic	Damaging	Tolerated	Tolerated	5.1999	Probably Damaging	Probably Damaging	Probably pathogenic	27.9	\	\	Absent	Absent	\	Absent	Likely pathogenic	PM2 (M), PM6 (M), PP3 (P), PP4 (P)
141	F	21	Spastic ataxia	Early	SP	None	CACNB4 (NM_000726.4)	c.615A>T	p.Lys205Asn	Het	2	152727359	\	T	A	Nonsense	Disease causing	Medium damage	Damaging	Damaging	Damaging	NA	Tolerated/Damaging	Pathogenic	Pathogenic	Tolerated/Damaging	Damaging	Damaging	Benign	Benign	Tolerated	Damaging	Damaging	4.76	Possibly damaging	Benign	Pathogenic	23.7	\	\	\	\	\	Absent	Likely pathogenic	PM2 (M), PM6 (M), PP3 (P), PP4 (P)
142	M	54	Spastic ataxia	Early	SP	None	PNPLA6 (NM_001166111.2)	c.3058G>C	p.Gly1020Arg	Het	19	7620584	\	G	C	Missense	Disease causing	NA	Tolerated	Damaging	Damaging	Deleterious	NA	Pathogenic	Pathogenic	Damaging	Damaging	Damaging	Pathogenic	Pathogenic	Damaging	Damaging	Damaging	3.3399	NA	NA	Pathogenic	25.4	\	\	Absent	Absent	\	Absent	Likely pathogenic	PM1 (M), PM2 (M), PP2 (P), PP3 (P), PP4 (P)
143	M	64	Spastic ataxia	Early	SP	None	WFS1 (NM_006005.3)	c.1181A>T	p.Glu394Val	Het	4	6302703	rs146563951	A	T	Missense	Disease causing	Medium damage	Damaging	Damaging	Damaging	Deleterious	Damaging	Pathogenic	Pathogenic	Damaging	Damaging	Damaging	Pathogenic	Pathogenic	Tolerated	Damaging	Damaging	4.73	Probably Damaging	Probably Damaging	Pathogenic	27.4	\	\	0.0001273	0	CM024436 (FP)	Absent	Likely pathogenic	PM2 (M), PP2 (P), PP3 (P), PP4 (P), PP5 (P)
144	M	2	Spinocerebellar ataxia	Late	SP	None	GJC2 (NM_020435.4)	c.302G>T	p.Arg101Leu	Het	1	228345761	rs375288744	G	T	Missense	Disease causing	Low damage	Damaging	Damaging	Damaging	Deleterious	Damaging	Benign	Benign	Damaging	Damaging	Damaging	Pathogenic	Pathogenic	Damaging	Damaging	Damaging	3.3099	Possibly damaging	Possibly damaging	Pathogenic	23.3	\	\	3.819e-05	0	CM147867 (DM)	1/0	Likely pathogenic	PM2 (M), PP2 (P), PP3 (P), PP4 (P), PP5 (P)
145	M	62	Spinocerebellar ataxia	Late	SP	None	C19orf12 (NM_001031726.3)	c.436dupG	p.Ala146GlyfsTer6	Het	19	30193642	\	\	C	Frameshift	\	\	\	\	\	\	\	\	\	\	\	\	\	\	\	\	\	\	\	\	\	\	\	\	Absent	Absent	CI155952 (DM)	Absent	Pathogenic	PVS1 (VS), PM2 (M), PP3 (P), PP4 (P), PP5 (P)
146	M	45	Spastic ataxia	Early	SP	None	AFG3L2 (NM_006796.3)	c.1895G>A	p.Arg632Gln	Het	18	12340285	rs1320367366	C	T	Missense	Disease causing	High damage	Damaging	Damaging	Damaging	Deleterious	Damaging	Pathogenic	Pathogenic	Damaging	Damaging	Damaging	Pathogenic	Pathogenic	Tolerated	Damaging	Damaging	5.65	Probably Damaging	Probably Damaging	Pathogenic	29.8	\	\	1.193e-05	0	\	Absent	Likely pathogenic	PM1 (M), PM2 (M), PM6 (M), PP2 (P), PP3 (P), PP4 (P)
147	F	44	Spastic ataxia	Late	SP	2	DARS2 (NM_018122.5)	c.416T>C	p.Ile139Thr	Het	1	173800692	rs1279409996	T	C	Missense	Disease causing	High damage	Tolerated	Damaging	Damaging	Deleterious	Tolerated	Pathogenic	Pathogenic	Damaging	Damaging	Damaging	Benign	Pathogenic	Tolerated	Tolerated	Tolerated	6.07	Probably Damaging	Probably Damaging	NA	27.9	\	\	Absent	Absent	CM1211861 (DM)	Absent	Likely pathogenic	PM2 (M), PP2 (P), PP3 (P), PP 4(P), PP5 (P)
147	F	44	Spastic ataxia	Late	SP	2	WFS1 (NM_006005.3)	c.1371G>T	p.Arg457Ser	Het	4	6302893	rs113446173	G	T	Missense	Disease causing	Medium damage	Damaging	Damaging	Neutral	Neutral	Tolerated	Benign	Benign	Tolerated	Damaging	NA	Pathogenic	Pathogenic	Tolerated	Damaging	Damaging	1.82	Possibly damaging	Possibly damaging	Pathogenic	22.6	\	\	0.0003094	0	CM050355 (DM)	Absent	Likely pathogenic	PM2 (M), PP2 (P), PP3 (P), PP4 (P), PP5 (P)
148	F	51	Congenital ataxia	Childhood	SP	None	ITPR1 (NM_001168272.1)	c.2638A>G	p.Ile880Val	Het	3	4716836		A	G	Missense	Disease causing	Medium damage	Damaging	Damaging	Damaging	Deleterious	Damaging	Pathogenic	Pathogenic	Damaging	Damaging	NA	Benign	Pathogenic	Tolerated	Damaging	Damaging	5.0599	NA	NA	Probable polymorphism	24.6	\	\	4.026e-06	0	\	Absent	Likely pathogenic	PM2 (M), PM6 (M), PP2 (P), PP3 (P), PP4 (P)
149	M	21	Spinocerebellar ataxia	Childhood	SP	None	SACS (NM_014363.6)	c.6952G>A	p.Ala2318Thr	Het	13	23911063	rs147949881	C	T	Missense	Disease causing	Medium damage	Damaging	Damaging	Neutral	Deleterious	Tolerated	Benign	Pathogenic	Tolerated	Damaging	NA	Benign	Pathogenic	Tolerated	Damaging	Damaging	5.0999	Probably Damaging	Possibly damaging	Pathogenic	22.9	\	\	0.0001948	0	\	4/0	Uncertain significance	PM2 (M), PP2 (P), PP3 (P), PP4 (P)
149	M	21	Spinocerebellar ataxia	Childhood	SP	None	PNPLA6 (NM_001166111.2)	c.656G>A	p.Gly219Asp	Het	19	7605109	rs780995803	G	A	Missense	Disease causing	NA	Tolerated/Damaging	Damaging	Damaging	Deleterious	NA	Pathogenic	Pathogenic	Tolerated/Damaging	Tolerated/Damaging	Damaging	Pathogenic	Pathogenic	Damaging	Tolerated	Tolerated	5.5699	NA	NA	Pathogenic	26	\	\	4.04e-06	0	\	Absent	Likely pathogenic	PM1 (M), PM2 (M), PP2 (P), PP3 (P), PP4 (P)
150	M	60	Spinocerebellar ataxia	Late	SP	None	DARS2 (NM_018122.5)	c.233delA	p.Asn78ThrfsTer6	Het	1	173797476	\	A	\	Frameshift	\	\	\	\	\	\	\	\	\	\	\	\	\	\	\	\	\	\	\	\	\	\	\	\	Absent	Absent	\	Absent	Pathogenic	PVS1 (VS), PM2 (M), PP3 (P), PP4 (P)
150	M	60	Spinocerebellar ataxia	Late	SP	None	ATP7B (NM_000053.4)	c.1745_1746delTA	p.Ile582ArgfsTer25	Het	13	52539131	rs753962912	TA	\	Frameshift	\	\	\	\	\	\	\	\	\	\	\	\	\	\	\	\	\	\	\	\	\	\	\	\	2.136e-05	0	CD951587 (DM)	Absent	Pathogenic	PVS1 (VS), PP5 (S), PM2 (M), PP3 (P), PP4 (P)
150	M	60	Spinocerebellar ataxia	Late	SP	None	PNPLA6 (NM_001166111.2)	c.2209C>A	p.Gln737Lys	Het	19	7615991	rs889723987	C	A	Missense	Disease causing	Medium damage	Damaging	Damaging	Damaging	Deleterious	NA	Benign	Pathogenic	Tolerated	Tolerated	Damaging	Benign	Pathogenic	Damaging	Damaging	Damaging	4.78	NA	NA	Pathogenic	24.1	\	\	Absent	Absent	\	Absent	Pathogenic	PP3 (S), PM1 (M), PM2 (M), PP2 (P), PP4 (P)
151	M	56	Spinocerebellar ataxia	Late	SP	None	LYST (NM_000081.4)	c.9616G>C	p.Asp3206His	Het	1	235880023	rs746911004	C	G	Missense	Disease causing	Medium damage	Tolerated	Damaging	Damaging	Deleterious	Damaging	Pathogenic	Pathogenic	Damaging	Damaging	Damaging	Benign	Pathogenic	Damaging	Damaging	Damaging	4.2699	Probably Damaging	Probably Damaging	Pathogenic	29.4	\	\	4.388e-05	0	\	Absent	Likely pathogenic	PM1 (M), PM2 (M), PP3 (P), PP4 (P)
152	M	72	Spinocerebellar ataxia	Late	SP	None	SYNE2 (NM_182914.2)	c.15142C>G	p.Gln5048Glu	Het	14	64608224	\	C	G	Missense	Disease causing	Medium damage	Tolerated	Damaging	Damaging	Deleterious	Tolerated	Pathogenic	Pathogenic	Damaging	Damaging	Damaging	Benign	Benign	Tolerated	Tolerated	Tolerated	5.9299	Probably Damaging	Probably Damaging	Probably pathogenic	27.2	\	\	Absent	Absent	\	Absent	Likely pathogenic	PM2 (M), PM6 (M), PP3 (P), PP4 (P)
152	M	72	Spinocerebellar ataxia	Late	SP	None	CACNA1G (NM_018896.5)	c.5395T>A	p.Ser1799Thr	Het	17	48695672	\	T	A	Missense	Disease causing/Polymorphism	Low damage	Damaging	Damaging	Damaging	Deleterious	Damaging	Benign	Pathogenic	Damaging	Damaging	Damaging	Pathogenic	Pathogenic	Damaging	Damaging	Damaging	5.0399	Benign	Benign	Probably pathogenic	24.1	\	\	Absent	Absent	\	\	Likely pathogenic	PM2 (M), PM6 (M), PP3 (P), PP4 (P)
153	M	59	Spinocerebellar ataxia	Late	SP	None	SCN8A (NM_014191.4)	c.1790G>A	p.Arg597His	Het	12	52115484	rs755358223	G	A	Missense	Disease causing	Low damage	Damaging	Damaging	Damaging	Deleterious	Damaging	Pathogenic	Pathogenic	Tolerated	Tolerated	Damaging	Pathogenic	Pathogenic	Damaging	Damaging	Damaging	3.8299	Probably Damaging	Probably Damaging	Pathogenic	25.9	\	\	3.014e-05	0	CM1814893 (DM?)	Absent	Uncertain significance	PM6 (M), PP2 (P), PP3 (P), PP4 (P), PP5 (P), BS2 (S), BP6 (P)
154	F	25	Spinocerebellar ataxia	Childhood	SP	None	LYST (NM_000081.4)	c.4336C>T	p.Arg1446Trp	Het	1	235955206	rs200276917	G	A	Missense	Disease causing/Polymorphism	Low damage	Tolerated	Damaging	Damaging	Neutral	Tolerated	Pathogenic	Pathogenic	Damaging	Damaging	Damaging	Benign	Benign	Tolerated	Tolerated	Tolerated	4.82	Probably Damaging	Possibly damaging	Probably pathogenic	26.1	\	\	7.17e-05	0	\	4/0	Uncertain significance	PM2 (M), PP3 (P), PP4 (P)
155	F	78	Spastic ataxia	Late	SP	None	DNMT1 (NM_001130823.3)	c.3311C>T	p.Ala1104Val	Het	19	10251864	\	G	A	Missense	Disease causing	Medium damage	Damaging	Damaging	Damaging	Deleterious	Damaging	Pathogenic	Pathogenic	Tolerated/Damaging	Tolerated	Damaging	Pathogenic	Pathogenic	Damaging	Damaging	Damaging	5.5999	Possibly damaging	NA	Pathogenic	28.8	\	\	Absent	Absent	\	Absent	Likely pathogenic	PP3 (S), PM2 (M), PM6 (M), PP4 (P), BP1 (P)
156	M	74	Spinocerebellar ataxia	Late	AD	None	GALC (NM_000153.4)	c.673G>A	p.Ala225Thr	Het	14	88442781	rs1436074042	C	T	Missense	Disease causing	Medium damage	Damaging	Damaging	Damaging	Deleterious	Damaging	Pathogenic	Pathogenic	Damaging	Damaging	Damaging	Pathogenic	Pathogenic	Tolerated	Damaging	Damaging	5.1599	Probably Damaging	Probably Damaging	Pathogenic	24.3	\	\	8.022e-06	0	CM162847 (DM)	Absent	Pathogenic	PS3 (S), PM2 (M), PP5 (M), PP2 (P), PP3 (P), PP4 (P)
157	M	NA	Spinocerebellar ataxia	NA	SP	None	CEP290 (NM_025114.4)	c.384_387delTAGA	p.Asp128GlufsTer34	Het	12	88530474	rs386834157	TCTA	\	Frameshift	\	\	\	\	\	\	\	\	\	\	\	\	\	\	\	\	\	\	\	\	\	\	\	\	5.349e-05	0	CD072348 (DM)	Absent	Pathogenic	PVS1 (VS), PP5 (S), PM2 (M), PP3 (P), PP4 (P)
157	M	NA	Spinocerebellar ataxia	NA	SP	None	MKS1 (NM_017777.4)	c.308T>C	p.Leu103Ser	Het	17	56293558	rs201574278	A	G	Missense	Disease causing	Medium damage	Tolerated	Damaging	Damaging	Unknown	Tolerated/Damaging	Pathogenic	Pathogenic	Damaging	Damaging	Damaging	Pathogenic	Benign	Tolerated	Tolerated	Tolerated	5.82	Probably Damaging	Probably Damaging	Pathogenic	27.7	\	\	1.068e-05	0	\	1/0	Likely pathogenic	PM2 (M), PP2 (P), PP3 (P), PP4 (P)
158	M	47	Spastic ataxia	Late	SP	None	SACS (NM_014363.6)	c.2927G>A	p.Arg976His	Het	13	23915088	rs751415868	C	T	Missense	Disease causing	Medium damage	Damaging	Damaging	Damaging	Deleterious	Tolerated	Pathogenic	Pathogenic	Tolerated	Damaging	NA	Pathogenic	Benign	Tolerated	Damaging	Damaging	6.05	Probably Damaging	Possibly damaging	Pathogenic	29	\	\	3.581e-05	0	\	Absent	Uncertain significance	PM2 (M), PP2 (P), PP3 (P), PP4 (P)
158	M	47	Spastic ataxia	Late	SP	None	ARSA (NM_001085425.3)	c.868C>T	p.Arg290Cys	Het	22	51064693	rs74315473	G	A	Missense	Disease causing	NA	Damaging	Damaging	Damaging	Deleterious	Tolerated	Pathogenic	Pathogenic	Tolerated/Damaging	Tolerated	Damaging	Pathogenic	Pathogenic	Tolerated	Damaging	Damaging	4.19	NA	NA	Pathogenic	32	\	\	8.061e-06	0	CM940106 (DM)	Absent	Pathogenic	PP5 (S), PM1 (M), PM2 (M), PP3 (M), PM5 (M), PP2 (P), PP4 (P)
159	M	76	Spinocerebellar ataxia	Late	SP	None	AMPD2 (NM_004037.9)	c.808delC	p.Arg270AlafsTer39	Het	1	10169886	\	C	\	Frameshift	\	\	\	\	\	\	\	\	\	\	\	\	\	\	\	\	\	\	\	\	\	\	\	\	Absent	Absent	\	Absent	Pathogenic	PVS1 (VS), PM2 (M), PP3 (P), PP4 (P)
160	M	61	Spinocerebellar ataxia	Late	SP	None	EXOSC8 (NM_181503.3)	c.269C>G	p.Ser90Ter	Het	13	37580087	rs749829526	C	G	Nonsense	\	\	\	\	\	\	\	\	\	\	\	\	\	\	\	\	\	\	\	\	\	\	\	\	1.193e-05	0	\	Absent	Pathogenic	PVS1 (VS), PM2 (M), PP3 (P), PP4 (P)
160	M	61	Spinocerebellar ataxia	Late	SP	None	PIK3R5 (NM_014308.3)	c.1364G>A	p.Arg455Gln	Het	17	8791740	rs749281989	C	T	Missense	Disease causing	Medium damage	Tolerated	Damaging	Damaging	Deleterious	Damaging	Pathogenic	Pathogenic	Damaging	Damaging	NA	Benign	Benign	Tolerated	Damaging	Damaging	5.51	Probably Damaging	Probably Damaging	Probably pathogenic	29.2	\	\	0.0001072	0	\	Absent	Uncertain significance	PM2 (M), PP3 (P), PP4 (P), BP1 (P)
161	F	68	Spinocerebellar ataxia	Late	SP	None	PLA2G6 (NM_003560.4)	c.209G>A	p.Arg70Gln	Het	22	38565225	rs11570607	C	T	Missense	Polymorphism/Disease causing	NA	Tolerated	Damaging	Damaging	Deleterious	NA	Pathogenic	Pathogenic	Damaging	Damaging	NA	Benign	Benign	NA	Damaging	Damaging	4.8099	Probably Damaging	Probably Damaging	Pathogenic	34	\	\	8.532e-05	0	\	1/0	Pathogenic	PVS1 (S), PM2 (M), PP3 (M), PP2 (P), PP4 (P), BP6 (P)
161	F	68	Spinocerebellar ataxia	Late	SP	None	MTPAP (NM_018109.3)	c.1464A>C	p.Lys488Asn	Het	10	30602823	rs1330765515	T	C	Missense	Disease causing	Medium damage	Tolerated	Damaging	Damaging	Neutral	Tolerated	Pathogenic	Pathogenic	Damaging	Damaging	Damaging	Benign	Benign	Tolerated	Tolerated	Tolerated	5.76	Probably Damaging	Probably Damaging	Pathogenic	27.9	\	\	3.983e-06	0	\	Absent	Likely pathogenic	PM1 (M), PM2 (M), PP3 (P), PP4 (P), BP1 (P)
162	F	67	Spinocerebellar ataxia	Late	SP	None	SETX (NM_015046.7)	c.5540C>T	p.Thr1847Met	Het	9	135176025	rs763859485	G	A	Missense	Disease causing	Medium damage	Damaging	Damaging	Damaging	Neutral	Tolerated	Pathogenic	Pathogenic	Damaging	Damaging	Neutral	Pathogenic	Uncertain	Tolerated	Damaging	Damaging	5.0199	Probably Damaging	Possibly damaging	Pathogenic	27.3	\	\	1.219e-05	0	\	Absent	Likely pathogenic	PM2 (M), PM6 (M), PP3 (P), PP4 (P)
163	M	62	Spinocerebellar ataxia	Late	SP	None	ALG6 (NM_013339.4)	c.1470_1474dupCTTTA	p.Asn492ThrfsTer30	Het	1	63902636	\	\	CTTTA	Frameshift	\	\	\	\	\	\	\	\	\	\	\	\	\	\	\	\	\	\	\	\	\	\	\	\	Absent	Absent	\	Absent	Pathogenic	PVS1 (VS), PM2 (M), PP3 (P), PP4 (P)
164	M	86	Spinocerebellar ataxia	Late	SP	None	ELOVL4 (NM_022726.4)	c.571A>T	p.Ile191Phe	Het	6	80629235	\	T	A	Missense	Disease causing	Medium damage	Tolerated	Damaging	Damaging	Deleterious	Damaging	Pathogenic	Pathogenic	Damaging	Damaging	Damaging	Benign	Pathogenic	Tolerated	Tolerated	Tolerated	5.82	Probably Damaging	Probably Damaging	Pathogenic	26.2	\	\	Absent	Absent	\	Absent	Likely pathogenic	PM2 (M), PM6 (M), PP3 (P), PP4 (P)
165	F	58	Spinocerebellar ataxia	Early	SP	None	CCDC88C (NM_001080414.4)	c.3195+6T>C	\	Het	14	91773376	\	A	G	Splicing	\	\	\	\	\	\	\	\	\	\	\	\	\	\	\	\	\	\	\	\	\	\	Wild type splice site alteration	0.96 --> 0.22	Absent	Absent	\	Absent	Likely pathogenic	PM2 (M), PM6 (M), PP3 (P), PP4 (P)
166	F	64	Spinocerebellar ataxia	Childhood	SP	None	KIF1A (NM_001244008.1)	c.1139G>A	p.Arg380Gln	Het	2	241712572	rs759791775	C	T	Missense	Disease causing	Medium damage	Tolerated	Damaging	Damaging	Unknown	Damaging	Pathogenic	Pathogenic	Tolerated	Damaging	Damaging	Uncertain	Uncertain	Tolerated	Tolerated	Tolerated	3.8299	Possibly damaging	Possibly damaging	Pathogenic	26.1	\	\	3.19e-05	0	\	Absent	Likely pathogenic	PM2 (M), PM5 (M), PM6 (M), PP2 (P),PP3 (P), PP4 (P)
167	M	75	Spinocerebellar ataxia	Late	SP	None	CLN5 (NM_006493.4)	c.1103_1106delAACA	p.Lys368SerfsTer15	Het	13	77574980	rs386833967	ACAA	\	Frameshift	\	\	\	\	\	\	\	\	\	\	\	\	\	\	\	\	\	\	\	\	\	\	\	\	3.18e-05	0	\	Absent	Pathogenic	PVS1 (VS), PP5 (S), PM2 (M), PP3 (P), PP4 (P)
168	F	64	Spinocerebellar ataxia	Late	SP	None	SCN2A (NM_001040142.2)	c.5114T>C	p.Ile1705Thr	Het	2	166245430	\	T	C	Missense	Disease causing	Medium damage	Damaging	Damaging	Damaging	Deleterious	Tolerated/Damaging	Pathogenic	Pathogenic	Damaging	Damaging	Damaging	Pathogenic	Pathogenic	Damaging	Damaging	Damaging	5.5	Benign	Possibly damaging	Pathogenic	26.1	\	\	Absent	Absent	\	Absent	Likely pathogenic	PM1 (M), PM2 (M), PM6 (M), PP2 (P), PP3 (P), PP4 (P)
168	F	64	Spinocerebellar ataxia	Late	SP	None	WFS1 (NM_006005.3)	c.2531C>T	p.Ala844Val	Het	4	6304053	rs200192011	C	T	Missense	Disease causing	Medium damage	Damaging	Damaging	Damaging	Deleterious	Tolerated	Pathogenic	Pathogenic	Damaging	Damaging	NA	Pathogenic	Pathogenic	Tolerated	Damaging	Damaging	4.82	Probably Damaging	Probably Damaging	Pathogenic	28.6	\	\	3.619e-05	0	\	Absent	Likely pathogenic	PM2 (M), PM5 (M), PM6 (M), PP2 (P), PP3 (P), PP4 (P)
168	F	64	Spinocerebellar ataxia	Late	SP	None	CLN6 (NM_017882.3)	c.665+1G>T	\	Het	15	68501974	\	C	A	Splicing	\	\	\	\	\	\	\	\	\	\	\	\	\	\	\	\	\	\	\	\	\	\	\	\	Absent	Absent	\	Absent	Likely pathogenic	PM2 (M), PM5 (M), PM6 (M), PP2 (P), PP3 (P), PP4 (P)
168	F	64	Spinocerebellar ataxia	Late	SP	None	NAGLU (NM_000263.4)	c.1376C>T	p.Ala459Val	Het	17	40695400	\	C	T	Missense	Polymorphism	Medium damage	Damaging	Damaging	Neutral	Deleterious	Damaging	Benign	Pathogenic	Damaging	Tolerated	NA	Pathogenic	Benign	Tolerated	Damaging	Damaging	3.21	Possibly damaging	Possibly damaging	Probable polymorphism	23.2	\	\	Absent	Absent	\	Absent	Uncertain significance	PM2 (M), PP2 (P), PP3 (P), PP4 (P)
169	F	57	Spinocerebellar ataxia	Late	SP	None	SLC25A46 (NM_138773.4)	c.938_940dupATT	p.Tyr313dup	Het	5	110097161	rs374899270	\	TTA	Duplication inframe	\	\	\	\	\	\	\	\	\	\	\	\	\	\	\	\	\	\	\	\	\	\	\	\	0.001217	0	\	Absent	Likely pathogenic	PM1 (M), PM2 (M), PM4 (M), PP3 (P), PP4 (P), BP6 (P)
170	M	39	Spinocerebellar ataxia	Early	SP	None	DAB1 (NM_001365792.1)	c.763C>T	p.Pro255Ser	Het	1	57491677	\	G	A	Missense	Disease causing	High damage	Tolerated	Damaging	Damaging	Deleterious	Damaging	Pathogenic	Pathogenic	Damaging	Damaging	Damaging	Benign	Benign	Damaging	Damaging	Damaging	5.65	NA	NA	Pathogenic	26.4	\	\	Absent	Absent	\	Absent	Likely pathogenic	PM2 (M), PM6 (M), PP3 (P), PP4 (P), BP1 (P)
171	M	70	Spinocerebellar ataxia	Late	SP	None	WFS1 (NM_006005.3)	c.1969A>G	p.Met657Val	Het	4	6303491	rs71532861	A	G	Missense	Disease causing	Medium damage	Damaging	Damaging	Damaging	Deleterious	Tolerated	Benign	Pathogenic	Damaging	Tolerated	NA	Pathogenic	Pathogenic	Tolerated	Damaging	Damaging	5.4099	Possibly damaging	Benign	Probable polymorphism	22.1	\	\	6.726e-05	0	\	Absent	Uncertain significance	PM2 (M), PP2 (P), PP3 (P), PP4 (P)
171	M	70	Spinocerebellar ataxia	Late	SP	None	FA2H (NM_024306.5)	c.965C>T	p.Ser322Leu	Het	16	74750319	rs373010581	G	A	Missense	Disease causing	Low damage	Damaging	Damaging	Damaging	Deleterious	Damaging	Pathogenic	Pathogenic	Damaging	Damaging	Damaging	Benign	Pathogenic	Tolerated	Damaging	Damaging	5.3899	Possibly damaging	Possibly damaging	Pathogenic	27.7	\	\	5.968e-05	0	\	Absent	Likely pathogenic	PM1 (M), PM2 (M), PP2 (P), PP3 (P), PP4 (P)
172	F	64	Spastic ataxia	Late	SP	None	SPG7 (NM_003119.4)	c.818G>A	p.Arg273His	Het	16	89595944	rs770339981	G	A	Missense	Disease causing	Medium damage	Tolerated	Damaging	Damaging	Deleterious	Tolerated	Pathogenic	Pathogenic	Damaging	Damaging	Damaging	Benign	Benign	Tolerated	Tolerated	Tolerated	4.75	Probably Damaging	Probably Damaging	NA	24.7	\	\	8.379e-05	1	\	Absent	Uncertain significance	PM2 (M), PP2 (P), PP3 (P), PP4 (P)
173	F	50	Spastic ataxia	Late	SP	None	PEX10 (NM_153818.2)	c.496delG	p.Val166SerfsTer38	Het	1	2339995	rs770937339	C	\	Frameshift	\	\	\	\	\	\	\	\	\	\	\	\	\	\	\	\	\	\	\	\	\	\	\	\	4.032e-06	0	\	Absent	Pathogenic	PVS1 (VS), PM2 (M), PP3 (P), PP4 (P)
174	F	45	Episodic ataxia	Late	SP	None	GLB1 (NM_000404.4)	c.1051C>T	p.Arg351Ter	Het	3	33087629	rs72555372	G	A	Nonsense	\	\	\	\	\	\	\	\	\	\	\	\	\	\	\	\	\	\	\	\	\	\	\	\	1.202e-05	0	CM003857 (DM)	Absent	Pathogenic	PVS1 (VS), PP5 (S), PM2 (M), PP3 (P), PP4 (P)
175	M	49	Episodic ataxia	Late	SP	None	SYNE1 (NM_182961.4)	c.706C>T	p.Arg236Ter	Het	6	152826408	\	G	A	Nonsense	\	\	\	\	\	\	\	\	\	\	\	\	\	\	\	\	\	\	\	\	\	\	\	\	Absent	Absent	\	Absent	Pathogenic	PVS1 (VS), PM2 (M), PP3 (P), PP4 (P)
176	M	82	Spinocerebellar ataxia	Late	SP	None	ATP2B3 (NM_001001344.2)	c.130G>A	p.Glu44Lys	Hem	X	152801835	rs782756404	G	A	Missense	Disease causing	Medium damage	Damaging	Damaging	NA	Deleterious	Tolerated	NA	NA	Damaging	Tolerated	Damaging	Pathogenic	Pathogenic	NA	Damaging	Damaging	5.7899	Probably Damaging	Possibly damaging	Probable polymorphism	24.8	\	\	1.272e-05	0	\	Absent	Likely pathogenic	PM2 (M), PP2 (P), PP3 (P), PP4 (P)
177	M	38	Spinocerebellar ataxia	Early	SP	None	GALC (NM_000153.4)	c.797C>T	p.Thr266Ile	Het	14	88434790	\	G	A	Missense	Disease causing	Medium damage	Damaging	Damaging	Damaging	Deleterious	Damaging	Pathogenic	Pathogenic	Damaging	Damaging	Damaging	Pathogenic	Pathogenic	Tolerated	Damaging	Damaging	4.6799	Probably Damaging	Possibly damaging	Probably pathogenic	23.7	\	\	Absent	Absent	\	Absent	Likely pathogenic	PM2 (M), PP2 (P), PP3 (P), PP4 (P)
178	M	60	Spinocerebellar ataxia	Late	SP	1	PUM1 (NM_001020658.2)	c.221G>A	p.Arg74His	Het	1	31532193	\	C	T	Missense	Disease causing	Medium damage	Tolerated	Damaging	Damaging	Deleterious	Tolerated	Pathogenic	Pathogenic	Damaging	Tolerated/Damaging	Damaging	Benign	Benign	Tolerated	Tolerated	Tolerated	5.19	Probably Damaging	Probably Damaging	Pathogenic	29.1	\	\	Absent	Absent	\	Absent	Likely pathogenic	PM2 (M), PM6 (M), PP2 (P), PP3 (P), PP4 (P)
179	M	49	Spastic ataxia	Late	SP	1	SPG7 (NM_003119.4)	c.2228T>C	p.Ile743Thr	Het	16	89623341	rs752623413	T	C	Missense	Disease causing	High damage	NA	Damaging	Damaging	Deleterious	Damaging	Pathogenic	Pathogenic	NA	NA	NA	Pathogenic	Pathogenic	Tolerated	Damaging	Damaging	4.4899	Probably Damaging	Probably Damaging	NA	24.9	\	\	4.952e-05	0	CM085721 (DM?)	3/0	Pathogenic	PP5 (VS), PM1 (M), PM2 (M), PP2 (P), PP3 (P), PP4 (P)
180	F	37	Episodic ataxia	Childhood	SP	None	CACNA1A (NM_001127222.2)	c.3265G>T	p.Gly1089Cys	Het	19	13397605	rs201311000	C	A	Missense	Polymorphism	Low damage	Damaging	Damaging	Neutral	Neutral	Tolerated	Pathogenic	Pathogenic	Damaging	Damaging	Damaging	Pathogenic	Uncertain	Tolerated	Damaging	Damaging	4.05	Possibly damaging	NA	Polymorphism	24.3	\	\	0.0003537	0	\	Absent	Uncertain significance	PM6 (M), PP2 (P), PP3 (P), PP4 (P), BS1 (S), BS2 (S), BP4 (P), BP6 (P)
181	M	69	Congenital ataxia	Childhood	SP	None	CEP290 (NM_025114.4)	c.963T>A	p.Asp321Glu	Het	12	88520195	rs774072453	A	T	Missense	Disease causing	Medium damage	Tolerated	Damaging	Neutral	Deleterious	Tolerated	Pathogenic	Pathogenic	Tolerated	Tolerated	Neutral	Uncertain	Uncertain	Tolerated	Tolerated	Tolerated	5.26	Probably Damaging	Probably Damaging	Pathogenic	25.1	\	\	0.000287	0	\	1/0	Uncertain significance	PM2 (M), PP3 (P), PP4 (P), BP1 (P)
181	M	69	Congenital ataxia	Childhood	SP	None	CEP290 (NM_025114.4)	c.1092T>G	p.Ile364Met	Het	12	88519120	rs201988582	A	C	Missense	Disease causing	Medium damage	Tolerated	Damaging	Neutral	Deleterious	Tolerated	Pathogenic	Pathogenic	Damaging	Damaging/Tolerated	Neutral	Uncertain	Uncertain	Tolerated	Damaging	Damaging	4.2899	Probably Damaging	Probably Damaging	Probable polymorphism	24.4	\	\	0.0009987	0	\	23/0	Uncertain significance	PM2 (M), PP3 (P), PP4 (P), BP1 (P)
182	M	56	Spastic ataxia	Late	SP	None	SACS (NM_014363.6)	c.4430T>C	p.Ile1477Thr	Het	13	23913585	\	A	G	Missense	Disease causing	Medium damage	Damaging	Damaging	Damaging	Deleterious	Damaging	Pathogenic	Pathogenic	Damaging	Damaging	Damaging	Pathogenic	Pathogenic	Damaging	Damaging	Damaging	5.7899	Probably Damaging	Probably Damaging	Pathogenic	25.3	\	\	Absent	Absent	\	Absent	Uncertain significance	PM2 (M), PP2 (P), PP3 (P), PP4 (P)
182	M	56	Spastic ataxia	Late	SP	None	SACS (NM_014363.6)	c.2225G>C	p.Arg742Pro	Het	13	23915790	\	C	G	Missense	Disease causing	Medium damage	Tolerated	Damaging	Damaging	Deleterious	Tolerated	Pathogenic	Pathogenic	Tolerated	Damaging	NA	Benign	Benign	Tolerated	Tolerated	Tolerated	6.05	Probably Damaging	Possibly damaging	Pathogenic	25.8	\	\	Absent	Absent	\	Absent	Uncertain significance	PM2 (M), PP2 (P), PP3 (P), PP4 (P)
183	F	81	Congenital ataxia	Childhood	AR	None	SETX (NM_015046.7)	c.3242T>C	p.Phe1081Ser	Hom	9	135203743	\	A	G	Missense	Disease causing	Low damage	Damaging	Damaging	Damaging	Neutral	Damaging	Pathogenic	Pathogenic	Damaging	Tolerated	Damaging	Pathogenic	Pathogenic	Tolerated	Damaging	Damaging	5.6199	Probably Damaging	Probably Damaging	Pathogenic	26.8	\	\	Absent	Absent	\	Absent	Uncertain significance	PM2 (M), PP3 (P), PP4 (P)
184	M	65	Spastic ataxia	Late	SP	None	SYNE1 (NM_182961.4)	c.15434A>G	p.His5145Arg	Het	6	152647097	\	T	C	Missense	Disease causing	Medium damage	Tolerated	Damaging	Damaging	Deleterious	Tolerated/Damaging	Pathogenic	Pathogenic	Tolerated	Damaging	Damaging	Uncertain	Uncertain	Tolerated	Tolerated	Tolerated	6.07	Probably Damaging	Possibly damaging	Pathogenic	23.8	\	\	Absent	Absent	\	Absent	Uncertain significance	PM2 (M), PP3 (P), PP4 (P)
