# Supplementary material for: NGS in Hereditary Ataxia: When Rare Becomes Frequent
Source: Int J Mol Sci. 2021 Aug 6;22(16):8490. doi: 10.3390/ijms22168490 (PMC8395181; doi:10.3390/ijms22168490)
Supplement: Supplementary file 1 [file ijms-22-08490-s001.zip › Table S6_revised 2.8.21.xlsx]

## Sheet: Sheet1
Type of mutations	Nemeth et al., 2013	Ohba et al., 2013	Sawyer et al., 2014	Fogel et al., 2014	Pyle etal., 2015	Keogh et al., 2015	Mallaret et al., 2016	van de Warrenburg et al., 2016	Marelli et al., 2016	Hadjivlssiliou et al., 2016	Kuperberg et al., 2016	Coutelier et al., 2017	Iqbal et al., 2017	Nibbeling et al., 2017	Nibbeling et al., 2017	Coutelier et al., 2018	Montaut et al., 2018	Dong et al., 2019	Kang et al., 2019	Shakya et al., 2019	Shakya et al., 2019	Sun et al., 2019	Arslan et al., 2020	Ngo et al., 2020	Mutlu-Albayrak et al., 2020	Gauquelin et al., 2020	Ignatius et al., 2020	Kim et al., 2020	Bogdanova-Mihaylova et al., 2021	Bogdanova-Mihaylova et al., 2021	Total
Missense	6	13	7	16	9	4	16	9	10	30	11	42	7	6	13	86	8	0	9	5	7	72	15	42	9	35	13	9	2	27	538
Nonsense	2	1	3	3	2	0	8	2	0	2	0	5	1	1	2	25	3	0	0	3	0	15	6	9	1	3	5	7	0	2	111
Frameshift	2	0	4	3	2	0	8	0	5	4	0	5	0	0	0	15	0	1	1	2	8	13	4	9	6	3	4	8	0	10	117
Splicing	2	0	0	2	0	0	2	0	2	3	0	0	0	0	0	0	0	0	0	0	2	4	0	1	16	1	3	3	0	1	42
Indel inframe	0	1	0	0	0	0	0	2	2	1	2	0	1	0	0	1	1	0	0	1	0	3	0	3	1	1	1	0	0	0	21
Large deletion	0	0	0	0	1	0	1	0	1	0	1	0	0	0	0	1	0	0	0	0	0	2	0	0	0	1	0	0	1	0	9
Start loss	0	0	0	0	0	0	0	0	0	0	0	0	0	0	0	0	0	0	1	0	0	0	0	1	0	0	0	0	0	0	2
Others	0	0	0	0	0	0	0	0	1 (PoliQ ATXN2)	0	0	0	0	0	0	0	0	4 Mut. In mDNA	0	0	0	0	0	1 (PoliQ ATXN8)	0	0	0	0	1 Mut. In mDNA	0	7
UTR	0	0	0	0	0	0	0	0	0	0	0	0	0	0	0	0	0	0	0	0	0	0	0	0	0	0	0	0	0	0	0
Intronic	0	0	0	0	0	0	0	0	0	0	0	0	0	0	0	0	0	0	0	0	0	0	0	0	0	0	0	0	0	0	0
																															847
