# Supplementary material for: NGS in Hereditary Ataxia: When Rare Becomes Frequent
Source: Int J Mol Sci. 2021 Aug 6;22(16):8490. doi: 10.3390/ijms22168490 (PMC8395181; doi:10.3390/ijms22168490)
Supplement: Supplementary file 1 [file ijms-22-08490-s001.zip › Table S7_revised 2.8.21.xlsx]

## Sheet: Sheet1
Disease causing gene (pattern of inheritance observed)	Index patients affected	Frequency among all disease causing genes (%)	Known patterns of inheritance (excluding susceptibility effects)
SPG7 (AR)	77	11.8644	AD/AR
CACNA1A (AD)	58	8.93683	AD
SACS (AR)	42	6.47149	AR
ATM (AR)	32	4.93066	AR
SETX (AR)	29	4.46841	AD/AR
SYNE1 (AR)	28	4.31433	AD/AR
ANO10 (AR)	23	3.54391	AR
PRKCG (AD)	19	2.92758	AD
COQ8A (AR)	19	2.92758	AR
ITPR1 (AD)	15	2.31125	AD/AR
AFG3L2 (AD)	14	2.15716	AD/AR
APTX (AR)	14	2.15716	AR
SPTBN2 (AD/AR)	13	2.00308	AD/AR
PLA2G6 (AR)	11	1.69492	AR
KCND3 (AD)	10	1.54083	AD
KCNC3 (AD)	8	1.23267	AD
HSD17B4 (AR)	7	1.07858	AR
SPG11 (AR)	6	0.924499	AR
TGM6 (AD)	6	0.924499	AD
TMEM240 (AD)	6	0.924499	AD
ATP1A3 (AD)	5	0.770416	AD
CACNA1G (AD)	5	0.770416	AD
FAT1 (AD)	5	0.770416	AD
KCNA1 (AD)	5	0.770416	AD
KIF1A (AD)	5	0.770416	AD/AR
mtDNA	5	0.770416	\
PMM2 (AR)	5	0.770416	AR
POLG (AR)	5	0.770416	AD/AR
TTPA (AR)	5	0.770416	AR
CLN5 (AR)	4	0.616333	AR
CYP7B1 (AR)	4	0.616333	AR
NPC1 (AR)	4	0.616333	AR
RNF216 (AR)	4	0.616333	AR
SLC52A2 (AR)	4	0.616333	AR
STUB1 (AR)	4	0.616333	AD/AR
C5orf42 (AR)	3	0.46225	AR
EBF3 (AD)	3	0.46225	AD
EXOSC3 (AR)	3	0.46225	AR
KIF1C (AR)	3	0.46225	AR
RARS2 (AR)	3	0.46225	AR
SPTAN1 (AD)	3	0.46225	AD
TTBK2 (AD)	3	0.46225	AD
C10orf2 (AR)	2	0.308166	AD/AR
CYP271A (AR)	2	0.308166	AR
ELOVL4 (AD)	2	0.308166	AD/AR
ERCC4 (AR)	2	0.308166	AR
ERCC6 (AR)	2	0.308166	AD/AR
GBE1 (AR)	2	0.308166	AR
GOSR2 (AR)	2	0.308166	AR
HEXA (AR)	2	0.308166	AR
KCNA2 (AD)	2	0.308166	AD
KCTD7 (AD)	2	0.308166	AR
MRE11A (AR)	2	0.308166	AR
NKX2-1 (AD)	2	0.308166	AD
PDYN (AD)	2	0.308166	AD
PNPLA6 (AR)	2	0.308166	AR
POLR3A (AR)	2	0.308166	AR
SCN8A (AD)	2	0.308166	AD
SLC2A1 (AD)	2	0.308166	AD/AR
SLC1A3 (AD)	2	0.308166	AD
SPAST (AD)	2	0.308166	AD
TPP1 (AR)	2	0.308166	AR
TUBB4A (AD)	2	0.308166	AD
WFS1 (AR)	2	0.308166	AD/AR
AARS2 (AR)	1	0.154083	AR
ABHD12 (AR)	1	0.154083	AR
AHI1 (AR)	1	0.154083	AR
ALDH18A1 (AD)	1	0.154083	AD/AR
ALS2 (AR)	1	0.154083	AR
APOB (AD)	1	0.154083	AD
ARSA (AR)	1	0.154083	AR
ATP7B (AR)	1	0.154083	AR
ATL1 (AD)	1	0.154083	AD
ATXN2 (AD)	1	0.154083	AD
ATXN8 (AD)	1	0.154083	AD
BCS1L (AR)	1	0.154083	AR
BRAT1 (AR)	1	0.154083	AR
C19orf12 (AR)	1	0.154083	AD/AR
CACNB4 (AD)	1	0.154083	AD
CASK (AD)	1	0.154083	AD
CEP290 (AR)	1	0.154083	AR
CLN8 (AR)	1	0.154083	AR
CSTB (AR)	1	0.154083	AR
DDHD2 (AR)	1	0.154083	AR
DNMT1 (AD)	1	0.154083	AD
DOCK6 (AR)	1	0.154083	AR
ELOVL5 (AD)	1	0.154083	AD
EP300 (AD)	1	0.154083	AD
EPM2A (AR)	1	0.154083	AR
ERCC5 (AR)	1	0.154083	AR
FA2H (AR)	1	0.154083	AR
FAT2 (AD)	1	0.154083	AD
FGF14 (AD)	1	0.154083	AD
FOLR1 (AR)	1	0.154083	AR
GALC (AR)	1	0.154083	AR
GBA2 (AR)	1	0.154083	AR
GPAA1 (AR)	1	0.154083	AR
GRID2 (AR)	1	0.154083	AR
HEPACAM (AR)	1	0.154083	AD/AR
HIBCH (AR)	1	0.154083	AR
HTRA1 (AR)	1	0.154083	AR
INPP5E (AR)	1	0.154083	AR
KCNC1 (AD)	1	0.154083	AD
KIF26B (AD)	1	0.154083	AD
KIF7 (AR)	1	0.154083	AR
LAMA1 (AR)	1	0.154083	AR
LONP1 (AR)	1	0.154083	AR
LRPPRC (AR)	1	0.154083	AR
MECP2 (XL)	1	0.154083	XLD/XLR
MID1 (X-link)	1	0.154083	XLR
MSTO1 (AR)	1	0.154083	AD/AR
NDUFS7 (AR)	1	0.154083	AR
NEU1 (AR)	1	0.154083	AR
NF1 (AD)	1	0.154083	AD
NIPA1 (AD)	1	0.154083	AD
OPA1 (AD)	1	0.154083	AD/AR
PDHA1 (XLD)	1	0.154083	XLD
PEX10 (AR)	1	0.154083	AR
PEX16 (AR)	1	0.154083	AR
PEX6 (AR)	1	0.154083	AD/AR
PLD3 (AD)	1	0.154083	AD
PMPCA (AR)	1	0.154083	AR
PNPT1 (AR)	1	0.154083	AR
POLG2 (AD)	1	0.154083	AD
POLR3B (AR)	1	0.154083	AR
POMGNT2 (AR)	1	0.154083	AR
PTRH2 (AR)	1	0.154083	AR
PUM1 (AD)	1	0.154083	AD
RAB3GAP1 (AR)	1	0.154083	AR
SAMD9L (AD)	1	0.154083	AD
SH3TC2 (AR)	1	0.154083	AD/AR
SIL1 (AR)	1	0.154083	AR
SLC39A8 (AR)	1	0.154083	AR
SNX14 (AR)	1	0.154083	AR
SOD1 (AD/AR)	1	0.154083	AD/AR
SYNGAP1 (AD)	1	0.154083	AD
TCTN1 (AR)	1	0.154083	AR
TSEN54 (AR)	1	0.154083	AR
TTC19 (AR)	1	0.154083	AR
UBE3A (AD)	1	0.154083	AD
VLDLR (AR)	1	0.154083	AR
XRCC1 (AR)	1	0.154083	AR
Total	649
