# Supplementary material for: NGS in Hereditary Ataxia: When Rare Becomes Frequent
Source: Int J Mol Sci. 2021 Aug 6;22(16):8490. doi: 10.3390/ijms22168490 (PMC8395181; doi:10.3390/ijms22168490)
Supplement: Supplementary file 1 [file ijms-22-08490-s001.zip › Table S8_revised 2.8.21.xlsx]

## Sheet: Sheet1
Disease-causing genes in literature ES studies	Disease-causing genes in literature TRP studies
AARS2 (AR)	AFG3L2 (AD) (x9)
ABHD12 (AR)	ANO10 (AR) (x11)			Genes available in TRP employed in our study
AFG3L2 (AD) (x5)	APTX (AR) (x9)
AHI1 (AR)	ATM (AR) (x27)
ALDH18A1 (AD)	CACNA1A (AD) (x34)
ALS2 (AR)	CACNB4 (AD) (x2)
ANO10 (AR) (x12)	CLN5 (AR) (x2)
APOB (AD)	COQ8A (AR) (x6)
APTX (AR) (x5)	CYP27A1 (AR) (x2)
ARSA (AR)	DDHD2 (AR)
ATL1 (AD)	DNMT1 (AD)
ATM (AR) (x5)	ELOVL5 (AD)
ATP1A3 (AD) (x7)	EP300 (AD)
ATP7B (AR)	EPM2A (AR)
ATXN2 (AD)	FA2H (AR)
ATXN8 (AD)	FAT1 (AD) (x5)
BCS1L (AR)	FGF14 (AD)
BRAT1 (AR)	ITPR1 (AD)
C10orf2 (AR) (x2)	KCNA1 (AD) (x4)
C19orf12 (AR)	KCNC3 (AD) (x4)
C5orf42 (AR) (x3)	KCND3 (AD) (x9)
CACNA1A (AD) (x24)	KIF1A (AD)
CACNA1G (AD) (x6)	MRE11A (AR)
CASK (AD)	NPC1 (AR)
CEP290 (AR)	PDHA1 (XLD)
CLN5 (AR) (x2)	PLA2G6 (AR) (x7)
CLN8 (AR)	POLG (AR)
COQ8A (AR) (x13)	POLR3A (AR)
CSTB (AR)	PRKCG (AD) (x8)
CYP7B1 (AR) (x4)	RARS2 (AR)
DOCK6 (AR)	SACS (AR) (x19)
EBF3 (AD) (x3)	SETX (AR) (x8)
ELOVL4 (AD) (x2)	SIL1 (AR)
ERCC4 (AR) (x2)	SLC1A3 (AD)
ERCC5 (AR)	SPG7 (AR) (x35)
ERCC6 (AR) (x2)	SPTBN2 (AD) (x6)
EXOSC3 (AR) (x3)	SPTBN2 (AR)
FAT2 (AD)	STUB1 (AR)
FOLR1 (AR)	SYNE1 (AR) (x4)
GALC (AR)	TGM6 (AD) (x4)
GBA2 (AR)	TMEM240 (AD)
GBE1 (AR) (x2)	TSEN54 (AR)
GOSR2 (AR)	TTBK2 (AD) (x2)
GPAA1 (AR)	TTPA (AR) (x2)
GRID2 (AR)	VLDLR (AR)
HEPACAM (AR)
HEXA (AR) (x2)
HIBCH (AR)
HSD17B4 (AR) (x7)
HTRA1 (AR)
INPP5E (AR)
ITPR1 (AD) (x14)
KCNA1 (AD)
KCNA2 (AD) (x2)
KCNC1 (AD)
KCNC3 (AD) (x4)
KCND3 (AD)
KCTD7 (AD) (x2)
KIF1A (AD) (x4)
KIF1C (AR) (x3)
KIF26B (AD)
KIF7 (AR)
LAMA1 (AR)
LONP1 (AR)
LRPPRC (AR)
MECP2 (XL)
MID1 (X-link)
MRE11A (AR)
MSTO1 (AR)
NDUFS7 (AR)
NEU1 (AR)
NF1 (AD)
NIPA1 (AD)
NKX2-1 (AD) (x2)
NPC1 (AR) (x3)
OPA1 (AD)
PDYN (AD) (x2)
PEX10 (AR)
PEX16 (AR)
PEX6 (AR)
PLA2G6 (AR) (x4)
PLD3 (AD)
PMM2 (AR) (x5)
PMPCA (AR)
PNPLA6 (AR) (x2)
PNPT1 (AR)
POLG (AR) (x4)
POLG2 (AD)
POLR3A (AR)
POLR3B (AR)
POMGNT2 (AR)
PRKCG (AR) (x11)
PTRH2 (AR)
PUM1 (AD)
RAB3GAP1 (AR) (x2)
RARS2 (AR) (x2)
RNF216 (AR) (x4)
SACS (AR)(x23)
SAMD9L (AD)
SCN8A (AD) (x2)
SETX (AR) (x21)
SH3TC2 (AR)
SLC1A3 (AD)
SLC2A1 (AD) (x2)
SLC39A8 (AR)
SLC52A2 (AR) (x4)
SNX14 (AR)
SOD1 (AD/AR)
SPAST (AD) (x2)
SPG11 (AR) (x6)
SPG7 (AR) (x42)
SPTAN1 (AD) (x3)
SPTBN2 (AD) (x6)
STUB1 (AR) (x3)
SYNE1 (AR) (x24)
SYNGAP1 (AD)
TCTN1 (AR)
TGM6 (AD) (x2)
TMEM240 (AD) (x5)
TPP1 (AR) (x2)
TTBK2 (AD)
TTC19 (AR)
TTPA (AR) (x3)
TUBB4A (AD) (x2)
UBE3A (AD)
WFS1 (AR) (x2)
XRCC1 (AR)
